# Supplementary material for: Data on the effect of high-pressure torsion processing on secondary cast Al–10%Si– Cu piston alloy: Methods, microstructure and mechanical characterizations
Source: Data Brief. 2019 Jul 3;25:104160. doi: 10.1016/j.dib.2019.104160 (PMC6700338; doi:10.1016/j.dib.2019.104160)
Supplement: Supplementary file 2 [file mmc2.xlsx]

## Sheet: Sheet1
1/4 turn				10 turns
Central region		Edge		Central region		Edge
105.517	0.0564	0.0386	1	17.3611	0.587	287.866	0.0511
0.0386	1	108.314	0.4371	23.1481	0.6222	19.6952	0.2866
1.2346	0.1527	7.0023	0.7623	14.7955	0.5295	5.0347	0.3184
0.1543	0.5884	125.27	0.4073	71.5471	0.387	2.2184	0.5458
1.196	0.3023	19.7531	0.5124	10.1659	0.3254	0.9452	0.8619
0.0965	1	159.317	0.1718	14.5448	0.6701	2.1412	0.7386
0.135	0.5643	1.9676	0.4568	12.7508	0.674	144.464	0.1234
0.0579	0.9674	87.635	0.4097	1.5046	0.686	35.4552	0.3145
0.0386	1	45.2932	0.2777	98.6304	0.2627	5.8835	0.4979
0.0579	0.9674	66.5509	0.4371	32.2531	0.4668	5.9799	0.8379
7.9475	0.7003	3.5494	0.768	134.259	0.2859	26.1188	0.2896
4.5332	0.8192	39.5833	0.4074	10.9954	0.548	1.5625	0.7034
578.549	0.173	11.1497	0.7844	125.772	0.6768	3.6651	0.732
65.027	0.3396	0.0965	1	75.2315	0.1672	6.713	0.8314
11.4198	0.3546	44.6181	0.6238	653.086	0.6019	3.1443	0.628
121.894	0.359	10.9954	0.6255	29.7068	0.2634	10.6674	0.4335
2.8742	0.6577	0.2701	0.6959	1.3889	0.8499	6.8866	0.7106
163.85	0.2581	9.9151	0.8667	14.6605	0.8775	0.0386	1
12.635	0.8257	32.9475	0.2929	13.4066	0.6654	2.2762	0.6183
0.0965	0.7636	0.463	1	0.1157	0.9163	0.0772	0.7398
2.5463	0.4803	0.0386	1	0.2894	0.4646	57.0795	0.3728
0.0386	1	51.8711	0.7074	0.0965	1	0.0386	1
0.6944	0.3087	2.3341	0.7471	0.1736	0.4823	0.6752	0.6864
1.7554	0.1154	3.2407	0.9279	0.0965	0.4437	311.362	0.0748
98.7847	0.0775	16.8789	0.8588	0.2508	0.6462	5.0154	0.5791
13.6574	0.4178	48.2639	0.5638	0.1157	1	0.5208	0.8363
0.0772	0.6981	0.1157	1	7.716	0.7613	32.9861	0.2486
0.8488	0.2491	0.7523	0.9996	0.0772	0.6981	0.3858	0.8982
0.135	0.8001	0.598	1	0.0772	0.6981	396.2	0.2638
0.135	0.6872	1.8326	0.9628	1.061	0.6265	0.0386	1
0.0772	0.539	3.3758	0.7897	0.0386	1	0.1543	0.71
0.0386	1	26.4082	0.6835	182.214	0.6549	29.6875	0.3434
0.0386	1	3.0478	0.8816	26.2346	0.6968	0.3665	0.4525
0.0386	0.7854	4.8032	0.8156	0.0386	1	1.7361	0.6969
0.0579	1	99.6721	0.2467	21.6435	0.5595	0.0386	1
0.0772	0.8574	306.559	0.1549	22.338	0.7381	0.3472	0.7339
0.0386	1	47.4923	0.5157	3.858	0.8378	0.9066	0.9933
0.0386	1	0.9838	0.751	3.8773	0.7837	0.5208	0.7302
0.0386	0.7854	109.761	0.4763	2.5656	0.8522	0.2701	0.6287
0.0579	1	108.41	0.2895	0.5401	1	0.1736	1
0.0579	1	2.8742	0.7167	2.2955	0.906	2.4498	0.8138
0.0579	1	2.0833	0.9499	3.3179	0.8386	0.1157	1
0.5015	0.5888	1.1574	0.5727	1.659	0.8548	0.0772	0.8574
0.0386	1	0.0386	1	0.5015	0.743	0.4823	1
0.0772	0.6109	23.1289	0.5216	1.6204	0.9569	0.0386	1
0.0386	1	0.0579	1	7.5424	0.725	0.3086	0.7716
0.0579	1	6.8673	0.8314	3.6265	0.7357	0.1543	0.7398
0.0965	1	103.646	0.2416	0.5594	1	11.7863	0.754
0.0386	0.7854	48.071	0.6816	0.2315	1	14.0432	0.29
0.1157	1	29.3017	0.6555	87.0177	0.7246	0.3858	0.7166
0.0386	0.7854	18.7693	0.6418	26.0417	0.4962	73.9198	0.2986
0.0386	1	16.223	0.6991	1.3117	0.8771	24.537	0.3311
0.0579	1	2.9707	0.7759	25.733	0.6318	0.0386	1
0.135	1	0.8295	0.6707	1.4468	0.5128	1.4853	0.807
0.7716	0.3286	6.3657	0.3998	0.0772	1	2.3534	0.651
0.0386	1	0.3665	0.9445	0.135	1	0.8102	0.8081
0.0386	1	2.8549	0.9484	4.2824	0.5369	45.6404	0.3493
0.1157	0.9163	58.9506	0.8012	72.4344	0.3185	5.9992	0.745
0.2701	0.3588	0.0386	1	0.598	0.9602	5.8256	0.7187
0.0386	1	1.4275	0.7604	0.5401	0.9433	0.5594	1
0.0386	1	4.0702	0.6072	1.0224	0.9323	0.4244	0.7882
0.0386	0.7854	0.1543	1	5.6327	0.8256	0.1929	0.8061
0.0386	0.7854	5.2662	0.7775	0.2701	0.8111	0.2508	0.8456
0.0579	1	0.0386	1	3.7809	0.8893	1.0031	0.8983
0.1157	0.589	29.321	0.4153	0.598	0.8383	0.135	0.8001
0.0772	1	45.3511	0.6155	35.6867	0.6255	0.0772	0.8574
0.0579	1	0.1157	0.6152	2.9321	0.8786	0.1543	1
0.0579	0.643	0.3086	1	0.1157	0.6152	1.0417	0.9329
0.0772	1	60.1273	0.3252	69.9267	0.492	45.9684	0.3812
0.0386	1	8.9892	0.8011	0.6944	0.8758	0.1157	1
0.0965	1	0.6752	0.7765	10.1273	0.5633	0.0579	0.5236
0.0386	1	0.6559	0.6542	16.3387	0.7704	0.135	1
0.0579	1	0.4437	0.5209	6.7901	0.3396	0.9645	0.9026
0.0772	1	6.9444	0.7158	83.5455	0.4822	0.8102	1
0.0965	1	1.196	0.8774	5.9799	0.5299	0.1543	0.9144
0.0772	0.8574	1.8326	0.9496	0.4823	0.9194	0.0579	0.8085
0.0579	1	0.5015	0.4909	15.2778	0.6776	0.2315	0.4582
0.0386	0.7854	0.135	0.8001	73.5147	0.7564	1.3889	0.8083
0.0772	1	84.7608	0.2788	4.7647	0.6696	0.5787	0.9292
0.4051	0.4659	42.6312	0.5449	20.409	0.6	12.3071	0.4377
0.2508	0.2747	231.154	0.2908	32.0795	0.8781	0.1736	0.9227
0.0579	1	47.7816	0.497	1.5239	0.8397	0.1543	1
63.3488	0.6817	0.0386	1	0.0386	1	8.8927	0.7288
0.0579	0.8085	1.0995	0.9847	128.395	0.4693	16.1651	0.5416
0.1929	0.2925	7.9475	0.6042	10.4552	0.4648	1.1188	0.8208
0.1157	0.5325	321.933	0.1416	5.2855	0.7943	0.4244	0.7882
0.0386	1	0.2315	0.9308	73.0131	0.4989	1.7747	0.4206
0.0772	0.3927	0.2122	0.9762	18.615	0.4833	11.5934	0.665
0.1929	0.5359	2.3727	0.8185	0.1736	0.8836	2.1026	0.7878
1.8326	0.1951	2.3148	0.8434	33.2369	0.5967	2.1605	0.6124
0.2122	0.6588	125.231	0.2933	0.3472	0.8681	0.0579	0.8085
0.0386	0.7854	46.9522	0.4146	43.3063	0.4245	0.0965	0.8727
0.1157	1	148.939	0.278	0.3086	0.8574	1.3503	0.3698
0.3279	0.5266	2.0448	0.6718	21.9136	0.7136	0.0965	1
0.2315	0.4413	0.1157	1	1.0031	0.8983	135.687	0.0891
0.0386	1	0.7716	0.7696	3.858	0.7134	0.0965	1
1.794	0.2565	1.5046	0.604	19.6373	0.8117	3.4722	0.5164
0.0965	0.6738	2.2955	0.7542	0.0386	0.7854	0.4244	0.3373
0.0386	0.7854	15.3164	0.5047	1.8519	0.8085	0.0386	1
0.0386	0.7854	146.393	0.3599	0.0772	0.8574	60.3781	0.1631
0.0772	0.6981	43.2292	0.3914	0.4823	0.6408	0.1157	1
0.0579	0.8085	24.9035	0.5442	42.9012	0.5939	0.0579	0.643
0.0579	0.643	0.4823	1	0.4244	0.9223	3.6265	0.742
0.0386	0.7854	14.1397	0.6461	38.3681	0.7209	0.6366	0.943
0.0579	1	1.3503	0.8263	1.3696	0.9886	3.3372	0.7095
0.0386	1	18.6535	0.4098	13.8696	0.7798	35.4552	0.3864
0.1543	0.5672	0.2315	0.5389	0.8488	0.8466	4.591	0.7532
0.0965	0.6738	0.0386	1	16.6474	0.8485	0.1157	0.8085
0.0386	0.7854	0.0386	1	1.0224	0.8127	2.9514	0.8752
0.0386	1	0.3472	0.7546	0.2315	1	0.135	0.8976
0.6752	0.2602	34.7608	0.8101	2.4113	0.8887	1.2924	0.7909
0.0386	1	46.3735	0.5152	16.9946	0.8259	0.1543	1
2.3727	0.8094	6.3079	0.4429	1.9869	0.8567	0.2315	0.7805
0.1736	0.638	5.2662	0.6757	24.865	0.7183	2.1798	0.5215
0.1736	0.539	2.5849	0.7586	65.8758	0.2718	0.9259	0.736
0.0386	1	137.867	0.4646	0.1543	0.9144	0.2701	0.9106
0.4437	0.7124	21.3542	0.411	61.902	0.3886	0.2122	1
0.135	0.5149	19.2515	0.8127	0.5208	1	0.1736	0.7255
0.0579	1	2.527	0.8487	0.7909	0.9765	0.0579	1
0.1929	0.5989	2.9707	0.8301	15.6443	0.7792	11.6319	0.4588
0.0386	1	3.1057	0.5523	1.4275	0.9196	0.2508	0.9216
0.1157	0.3903	17.7083	0.7691	0.7716	0.8061	0.1929	0.8061
0.0386	0.7854	65.3164	0.3218	1.0802	0.9503	0.8102	0.7444
0.0965	0.6738	0.0386	1	0.1157	1	0.1543	0.9144
0.0386	1	6.4622	0.767	1.061	0.9502	0.2701	1
0.0579	1	238.349	0.6737	0.135	0.9433	6.8673	0.3728
0.1157	0.9163	5.2276	0.7201	0.0772	1	0.2122	0.9762
0.1157	0.8085	0.2122	0.9762	3.0478	0.76	12.8858	0.3591
0.0579	1	99.5177	0.5548	1.9869	0.6778	3.0478	0.5816
0.0965	0.8727	4.5718	0.8222	3.8194	0.8935	0.4823	1
0.0386	0.7854	51.331	0.3726	28.8002	0.6409	0.7523	0.9288
0.0579	1	0.0386	0.7854	19.6181	0.5982	0.4051	0.8803
1.6975	0.7882	0.4244	0.7882	77.4691	0.7393	0.4051	0.7333
0.1543	0.9144	8.3912	0.8756	0.4437	0.9642	0.2315	0.8507
0.135	0.4963	15.9915	0.7069	0.5594	0.977	16.2423	0.5362
14.159	0.7186	8.777	0.8087	1.0802	0.8385	0.9452	0.7968
0.1157	0.9163	4.784	0.8059	0.463	1	0.463	0.7886
0.0386	0.7854	3.7423	0.7565	2.2184	0.8311	0.5208	0.8363
0.135	0.6212	6.1535	0.8138	12.3264	0.6066	0.7909	0.8665
0.0386	0.7854	102.739	0.2376	0.2508	0.8456	0.2701	0.9106
8.8542	0.577	9.6644	0.3415	0.2508	0.8168	5.5941	0.6536
0.0579	1	28.1829	0.5043	6.713	0.8613	34.2207	0.1495
0.0579	1	99.2284	0.2337	10.9375	0.6095	17.3997	0.2576
0.135	0.8976	22.6273	0.6969	6.4236	0.7256	1.3889	0.6965
0.0772	0.5129	160.359	0.3912	0.7909	0.4769	0.2701	0.9925
0.0386	0.7854	103.723	0.5108	3.8966	0.6819	0.1543	1
0.0579	0.9674	0.8102	0.9511	0.0386	1	3.2793	0.7573
1.4082	0.1782	0.1929	1	24.3634	0.8039	0.5015	0.7863
0.0579	0.5236	3.9159	0.7821	2.5463	0.8239	0.6366	0.943
0.0579	1	16.8403	0.8107	3.125	0.9404	0.135	0.9433
6.7708	0.7504	40.7215	0.3187	2.0255	0.7589	0.9259	0.9674
0.0772	0.8574	0.0965	1	76.8133	0.2726	0.2508	0.7531
0.0386	1	99.5949	0.6509	0.0386	1	0.7716	0.8453
0.0386	1	20.544	0.6976	10.2238	0.5686	0.4823	0.9545
0.2508	0.4963	0.6752	0.6919	1.8326	0.9628	2.2377	0.8831
0.0386	0.7854	16.6474	0.7242	0.4823	0.8957	0.0772	1
0.0386	0.7854	143.249	0.3895	2.7585	0.4561	2.9707	0.8136
0.0965	1	3.4336	0.8762	2.662	0.8304	0.0386	0.7854
1.5046	0.5968	8.0633	0.8746	230.826	0.1034	0.0772	0.8574
0.0579	0.9674	28.125	0.8129	4.3981	0.6708	2.1798	0.8603
0.2894	1	5.8256	0.4119	3.2793	0.7815	0.2122	0.8868
0.0579	0.9674	100.347	0.3239	1.6204	0.9569	0.0772	0.8574
0.0579	0.5236	1.6782	0.9247	2.7585	0.883	0.0386	1
0.1736	0.8836	3.0671	0.8169	3.3758	0.6967	1.4082	0.7158
0.0386	1	0.0386	1	17.6505	0.7942	0.1929	0.9817
0.0386	1	0.6752	0.5939	12.7894	0.7437	31.115	0.2954
0.0579	1	1.3889	0.5884	15.162	0.7209	0.3086	1
0.0965	0.5126	1.196	0.8774	138.214	0.3256	0.463	0.9163
0.1929	0.8061	32.1181	0.5467	9.4907	0.7578	32.2724	0.7994
0.0772	0.539	0.7137	0.6278	24.8071	0.7568	1.5046	0.858
0.135	0.9433	8.1019	0.4438	0.7137	0.9484	1.5818	0.476
0.2894	0.8984	0.0579	0.754	0.0772	0.8574	0.1157	1
0.0772	0.6449	3.9738	0.8707	1.6011	0.8822	4.2631	0.8906
0.0965	0.8727	18.6728	0.4527	38.1944	0.5715	2.7585	0.6312
0.0772	0.5129	5.4977	0.8694	5.2469	0.6035	0.4244	0.988
0.0579	0.9674	0.3279	1	20.8912	0.8184	0.135	1
1.2346	0.2474	1.4082	0.5625	2.5849	0.7477	83.7384	0.1599
89.2747	0.5882	16.7631	0.3701	0.7716	0.9526	0.6752	0.9465
0.3665	0.3224	1.9869	0.8944	0.7716	0.7089	0.0579	1
0.0386	1	185.86	0.3369	6.2114	0.7893	0.3472	0.7546
0.0965	0.8727	0.0772	1	0.0772	1	1.8711	0.9384
0.0386	1	13.2137	0.8182	29.919	0.5781	0.6173	0.9677
0.0386	1	1.0995	0.8199	0.3086	0.8574	10.571	0.4435
0.3086	0.4101	53.588	0.3454	37.5	0.8053	0.0772	0.8574
0.0386	0.7854	4.8418	0.7798	0.0772	1	0.3086	1
0.1157	0.7694	48.1674	0.7901	4.1088	0.8305	1.5432	0.7166
0.0965	0.8727	8.912	0.7344	24.2863	0.4809	0.9259	0.503
0.0386	0.7854	13.7731	0.6682	0.2701	1	7.9668	0.8044
0.0386	1	22.6852	0.8102	1.0995	0.8066	32.2531	0.2567
0.0772	1	1.4468	0.8853	0.3858	0.4529	57.5424	0.215
0.0386	0.7854	3.4722	0.5037	0.4051	0.8803	0.598	0.9067
224.923	0.1254	0.3086	1	2.4306	0.9213	0.0965	1
0.1736	0.7987	0.733	0.6859	166.898	0.1718	0.0386	1
0.0386	0.7854	0.0772	0.8574	0.0772	1	2.8164	0.4086
0.0579	0.643	6.115	0.5933	4.7068	0.6828	0.6366	0.8276
0.0579	1	53.4144	0.6143	0.2508	0.9216	0.3665	0.8533
0.5401	0.4293	0.0579	1	126.987	0.4468	5.6327	0.7782
0.0965	1	23.9776	0.4137	3.0478	0.8431	0.9452	0.6823
0.0579	1	7.6389	0.6998	5.2083	0.6775	0.4051	0.8562
0.0579	1	4.7261	0.6927	0.0579	0.9674	0.5594	0.9203
0.0579	0.754	66.1073	0.4865	5.2855	0.8807	0.8488	0.6479
0.0386	0.7854	17.8241	0.8439	13.5995	0.6225	0.0386	1
0.0579	0.8085	2.3534	0.6643	1.3696	0.9158	0.0772	0.6981
0.0386	0.7854	0.6173	0.9912	55.9799	0.2476	0.2122	1
0.0579	1	39.7762	0.5797	3.125	0.6085	0.0965	0.8727
0.0772	0.8574	26.9097	0.6735	0.3472	0.9959	0.1929	1
0.0965	1	81.6165	0.3208	0.1929	0.7089	0.0579	0.9674
0.0772	0.6109	87.9437	0.5922	90.5671	0.359	0.3086	0.7954
0.0579	0.8085	348.534	0.2433	4.1474	0.8283	28.125	0.2998
547.782	0.1067	1.0031	0.811	1.9483	0.9461	9.24	0.5394
0.0965	0.6738	0.1543	1	1.6975	0.8243	0.3665	0.9445
0.0386	0.7854	21.7593	0.2626	2.5077	0.7036	1.0224	0.6731
0.3472	0.3994	4.1474	0.8974	35.7639	0.7457	1.6397	0.8908
0.0772	0.6109	0.7716	0.8875	1.0224	0.3725	0.0579	1
0.1929	0.4823	1.0802	0.7453	67.7469	0.3265	0.2122	1
0.0579	1	2.7392	0.8863	43.1327	0.4669	15.7215	0.5127
0.4437	0.2268	72.2029	0.6508	0.8873	0.9918	0.1157	1
0.0579	0.9674	27.8935	0.3723	4.4753	0.6971	0.1157	1
0.0965	0.8727	7.1952	0.6089	9.5293	0.6891	1.2924	0.6395
0.0386	1	9.1242	0.7461	184.298	0.4036	0.1929	0.7757
0.0386	0.7854	50.1157	0.4416	11.304	0.7897	0.5401	0.92
0.0772	1	0.0579	0.9674	0.8681	0.951	0.3279	0.8451
0.0579	0.8085	1.5046	0.6987	5.7292	0.733	1.1767	0.8982
0.2508	0.3332	78.2793	0.3327	3.1443	0.7356	0.5594	0.9529
0.3279	0.4858	1.6782	0.7327	0.9066	0.8874	0.0386	1
0.0772	1	13.4645	0.6113	0.6559	0.8715	0.1543	0.7398
0.2122	0.9762	18.9429	0.68	0.1543	0.9144	0.3472	0.8948
134.857	0.2408	1.7361	0.8061	1.5239	0.4634	0.3472	1
1.466	0.2226	77.8935	0.3995	1.659	0.8597	1.3503	0.8387
0.6366	0.3759	68.3642	0.3732	17.419	0.5029	0.1157	1
0.1543	0.6206	9.7994	0.6251	0.1157	1	0.9645	0.8274
0.0772	1	96.142	0.2968	16.8596	0.5356	0.135	1
0.0386	1	1.929	0.8422	0.0386	0.7854	1.1188	0.9669
0.0386	0.7854	106.443	0.2263	0.1543	0.9144	0.0386	1
0.135	1	32.7739	0.6616	57.9475	0.6803	0.3472	0.662
0.0579	0.754	0.1736	0.539	10.2623	0.3267	0.1543	0.8202
0.0386	1	31.9444	0.787	125.54	0.476	1.7554	0.7664
0.0386	1	0.3086	0.8574	3.4336	0.6742	0.0579	0.8085
0.2315	0.6952	2.9321	0.7733	36.5162	0.2733	10.0502	0.6095
0.0579	1	115.76	0.3871	1.6011	0.9001	2.8742	0.7686
0.0386	1	2.6427	0.8551	43.9043	0.5245	1.6975	0.7411
0.0386	0.7854	88.9082	0.8131	142.786	0.6006	3.0093	0.8242
39.9306	0.3791	1.196	0.9129	0.1543	1	17.7662	0.3429
0.1157	0.4837	8.8735	0.5569	86.8056	0.3899	0.135	0.5643
0.2122	0.3217	43.0748	0.6819	32.8318	0.6059	0.135	1
0.0386	0.7854	4.6103	0.9597	1.7554	0.8803	20.3511	0.1796
0.1157	0.503	53.125	0.2847	6.4622	0.8212	0.2701	0.7746
0.0772	0.8574	1.6975	0.9353	8.9892	0.4281	49.6721	0.2679
0.0386	0.7854	6.4236	0.9224	0.463	0.7434	42.8241	0.3088
0.6944	0.1699	13.831	0.6542	5.3048	0.83	0.0386	1
0.0386	1	70.8719	0.6346	0.5015	0.4055	0.0772	0.8574
0.0772	1	20.1196	0.7113	3.6651	0.8768	14.9498	0.2639
0.0386	1	2.8356	0.7844	29.9769	0.6618	0.1543	0.9144
4.3981	0.3251	1.2346	0.6842	0.1929	1	1.6397	0.4628
0.0772	0.8574	4.919	0.1599	3.9352	0.7135	0.6944	0.9959
0.1736	1	3.8387	0.8233	4.3403	0.7656	0.4437	1
0.0386	1	28.6458	0.8356	1.1767	0.9133	0.0386	1
0.0386	1	9.7415	0.8134	5.0926	0.842	0.9066	0.9472
0.2315	0.3943	143.518	0.4716	1.794	0.833	0.5787	0.9857
0.0386	1	25.4051	0.2482	3.4336	0.4141	1.2924	0.6482
31.4043	0.4843	53.26	0.2492	0.8873	0.6773	0.4823	0.8957
0.0579	1	2.7971	0.7975	48.7461	0.5875	0.135	0.8976
0.0579	0.8085	93.8657	0.2295	0.5594	0.9529	0.1157	0.9163
72.3573	0.1199	0.5208	0.9428	2.8164	0.9015	0.4051	0.7075
1.196	0.967	2.8935	0.837	0.0386	1	0.2315	1
0.0965	0.5715	51.9869	0.3173	8.8542	0.4982	5.8063	0.8635
0.0772	0.8574	80.9606	0.396	39.8341	0.7129	6.1343	0.6798
0.0386	0.7854	21.6628	0.2247	1.2346	0.7291	0.1736	0.539
0.0386	1	3.5494	0.5571	2.2184	0.8755	0.0386	1
0.0386	0.7854	38.7731	0.421	12.0563	0.2712	0.5787	0.9292
0.0579	0.5236	0.9645	0.9026	0.4823	1	1.794	0.7507
0.135	0.4716	0.6944	0.7762	16.1458	0.5309	0.1157	1
0.0772	1	5.8063	0.8278	0.3279	1	5.9992	0.2783
0.0579	1	0.0772	0.6981	2.2762	0.8293	0.9838	0.751
0.0965	0.6738	0.6559	0.6419	0.463	0.838	0.0579	1
0.0386	1	66.4159	0.4968	45.5826	0.4421	0.3086	0.9582
0.0386	0.7854	2.1412	0.8116	0.0579	1	1.0224	0.8993
0.0386	1	3.4722	0.9158	2.6427	0.6653	0.2894	0.9757
0.0772	0.8574	2.2569	0.8802	0.0579	0.9674	0.0772	0.8574
0.0386	1	19.7917	0.6711	218.191	0.2844	0.2315	0.8507
0.0386	1	85.7832	0.7361	5.1698	0.8175	0.0386	1
0.6366	0.3579	1.2924	0.8976	0.0579	1	0.1736	1
0.0772	0.8574	0.0386	1	1.6782	0.9247	8.1019	0.6987
0.0965	0.6738	1.3696	0.7699	5.6906	0.3359	0.6173	0.7621
0.0772	0.8574	32.2145	0.5049	2.527	0.9207	62.3071	0.2816
0.0386	1	1.4082	0.7804	130.035	0.4672	71.6821	0.2278
0.1157	0.6858	3.5301	0.4456	0.3858	0.9645	0.7909	0.9285
0.0386	0.7854	170.525	0.2489	3.1636	0.9285	0.0579	1
0.1736	0.4823	0.3858	0.9645	10.108	0.4519	0.0386	0.7854
0.0772	1	8.7577	0.3628	0.0386	1	1.929	0.8683
0.0772	0.8574	15.3935	0.6777	10.1852	0.6911	1.3117	0.911
0.0965	0.5715	0.5015	0.9315	5.1698	0.6177	5.4398	0.7622
0.0386	1	0.0386	0.7854	0.0579	1	0.3665	0.7452
0.0579	1	3.1636	0.8073	20.4668	0.3434	27.1798	0.5643
0.0386	1	3.0285	0.4915	27.8549	0.6545	0.0386	1
0.0386	1	0.9452	0.9428	0.9452	0.5998	0.0965	1
0.1543	0.6449	17.689	0.813	1.9483	0.7264	39.429	0.1866
0.0386	1	0.0579	1	0.8102	0.8465	0.2122	1
0.0579	1	113.85	0.1888	3.4722	0.6959	0.6173	0.8025
0.135	1	5.0926	0.7825	25.8873	0.5635	0.4437	0.9021
0.2894	0.8038	0.3086	1	8.2755	0.7625	0.0772	0.6109
0.0386	1	4.0123	0.7786	65.6057	0.5826	0.0579	0.8085
0.0386	1	0.1543	0.71	0.0579	1	0.3086	0.8574
0.0386	0.7854	151.119	0.098	16.4931	0.4081	1.8133	0.5192
0.0772	0.6981	1.9097	0.8868	35.0309	0.6373	0.2315	1
0.3472	0.2607	243.056	0.1615	26.3696	0.4505	0.2122	1
0.135	0.8001	17.7855	0.72	1.2924	0.9267	0.0965	0.6411
0.0579	1	18.4221	0.7434	0.2701	1	0.0386	1
0.0579	1	0.1929	0.6738	2.5656	0.8522	0.1736	1
0.0386	1	0.0579	1	43.4799	0.6153	0.2894	1
0.0579	1	128.376	0.3269	1.196	0.7319	1.1188	0.7319
0.0386	1	14.0046	0.7623	0.5401	0.8673	0.3665	1
0.0579	0.8085	0.4244	0.7682	1.196	0.9507	0.3086	0.8574
0.135	0.8976	5.8449	0.7939	15.6829	0.704	0.5594	0.9529
0.0386	1	0.1736	0.7987	2.6235	0.9152	0.0772	0.8574
0.0579	0.5236	6.3272	0.442	10.7253	0.5582	0.1543	0.9144
11.8441	0.7231	2.6235	0.7895	0.6366	0.8924	0.0386	1
0.0579	1	0.7716	0.9058	0.4823	0.9545	0.1929	0.9817
0.0772	1	0.2315	0.9674	148.958	0.52	0.1929	0.8875
0.1157	0.6858	0.3086	0.8308	5.5556	0.8059	0.8488	0.9487
0.0386	1	1.7747	0.9021	18.9043	0.7122	1.0802	0.5675
0.1157	1	0.7523	0.786	26.4275	0.7868	3.1443	0.3674
0.135	0.8001	0.135	0.9433	10.8025	0.618	0.1543	0.9144
0.0965	1	47.3573	0.3651	0.9838	0.6832	0.0965	0.5715
0.0386	1	6.1343	0.8332	0.1929	0.8061	0.0579	0.8085
0.1543	0.9144	0.4823	0.7144	1.2731	0.7957	74.1512	0.4766
0.0579	1	2.1991	0.8336	4.4174	0.6985	0.0772	1
0.0386	1	16.1844	0.6203	46.9136	0.7255	0.3279	1
0.5208	0.5821	41.2809	0.8113	0.8681	0.6852	0.0579	1
0.1543	0.9144	0.7523	0.8409	0.5594	0.977	0.2508	0.9216
0.135	0.6474	101.62	0.2288	1.6975	0.9543	0.1929	0.9817
0.1157	0.8085	0.3472	0.5144	29.7454	0.7609	0.2508	1
0.1736	1	0.0772	1	0.1157	0.9163	2.8164	0.7186
0.0386	0.7854	60.6096	0.4006	3.2022	0.8093	2.5077	0.5867
0.0386	0.7854	42.0525	0.7052	32.1952	0.7499	4.0702	0.8298
0.0965	0.8727	13.9275	0.8221	13.098	0.7818	1.9483	0.7821
0.0386	1	58.2948	0.624	0.0386	0.7854	7.8125	0.7465
0.0386	0.7854	98.0324	0.2638	1.5818	0.9341	0.0579	0.643
0.0386	0.7854	61.2654	0.4166	47.9167	0.4781	0.0386	1
0.0772	1	4.8225	0.7301	21.7785	0.7272	4.2052	0.466
0.0772	0.6109	40.5285	0.7706	0.5015	0.8543	3.2022	0.4424
1.0224	0.6587	23.8619	0.8641	3.4336	0.8291	0.3086	0.9582
0.0386	1	123.399	0.2409	14.5062	0.7764	0.1929	1
0.0386	0.7854	0.0579	1	1.5046	0.6374	0.0386	1
0.0772	0.8574	41.4545	0.5555	23.4761	0.3626	1.8133	0.54
0.4244	0.988	1.5625	0.866	5.6906	0.5581	0.5015	0.9315
13.1173	0.2653	47.4151	0.3716	10.8603	0.6914	0.2508	0.8168
0.2315	0.503	52.0833	0.2716	0.1157	0.9163	2.064	0.6578
0.2122	0.7155	11.6705	0.4103	6.2693	0.3509	0.9066	0.9043
0.0386	1	3.26	0.9334	2.4884	0.8584	0.2701	1
0.0965	1	0.0386	1	32.9861	0.224	2.2762	0.8628
0.0579	1	16.686	0.749	1.5046	0.7078	0.8102	0.9511
0.0386	1	23.804	0.742	0.4823	0.7144	4.919	0.5027
0.0579	0.643	1.7554	0.8412	3.858	0.5696	0.3858	0.9942
0.0579	0.9674	0.0579	1	4.2438	0.7344	0.2701	0.6959
0.0579	1	76.929	0.2134	0.463	0.7434	0.4244	0.988
0.4051	1	0.9066	0.9472	5.787	0.8456	1.659	0.795
0.0579	0.8085	11.2461	0.9147	4.6682	0.7753	0.9452	0.3907
60.571	0.4608	7.0988	0.7917	64.3904	0.5308	0.0772	1
2.9514	0.282	0.0579	1	2.2184	0.9283	0.1543	1
0.0386	0.7854	16.9367	0.389	60.5131	0.3888	0.0386	1
0.5787	1	50.7523	0.5022	9.7415	0.8976	0.6173	0.9359
0.135	0.9433	14.9306	0.8433	5.787	0.7305	8.1404	0.4096
16.4545	0.5228	30.8063	0.8057	0.0386	1	0.0579	1
0.0386	1	30.8642	0.67	25.5208	0.4539	3.3565	0.742
0.0965	0.5715	11.5355	0.7274	1.9097	0.8868	1.0802	0.9106
0.0386	1	43.287	0.6926	1.061	0.605	0.1543	1
0.0772	1	4.3017	0.7675	1.0995	0.9433	3.4336	0.5488
0.0386	1	0.2122	0.9762	27.9321	0.5225	0.8873	0.9271
0.7137	1	13.7924	0.5868	60.2238	0.5675	3.0671	0.6867
0.0579	1	4.186	0.7677	1.196	0.7824	0.0579	1
0.0386	0.7854	5.1312	0.855	2.6235	0.7257	0.0772	0.8574
0.0386	1	1.7168	0.861	0.0386	0.7854	6.9444	0.5252
0.1157	0.6152	3.1829	0.8805	11.6898	0.701	0.0965	0.8727
0.0579	0.8085	5.652	0.5596	3.7423	0.8486	6.9637	0.7534
0.0386	0.7854	34.9151	0.2382	0.0386	1	2.3148	0.8532
0.0386	1	12.3071	0.4123	1.5046	0.6653	1.4468	0.8133
0.0386	1	8.6806	0.8344	0.1736	1	0.2701	0.8796
0.0772	0.6981	20.9877	0.2276	1.1574	0.8038	6.1728	0.461
0.0386	0.7854	1.2153	0.8575	12.5965	0.865	0.0965	1
0.0386	1	0.6944	0.9736	11.7091	0.7101	0.0386	1
0.0386	1	5.8835	0.7356	34.5486	0.7782	0.0579	0.643
0.5401	0.23	4.1667	0.7642	3.5301	0.8887	0.0386	0.7854
0.0386	1	20.8526	0.5172	0.1736	1	4.7647	0.5136
0.0772	0.8574	0.2701	0.9106	33.4877	0.7882	0.6366	1
0.463	0.9413	11.8634	0.8171	0.8873	0.8851	1.929	0.8072
152.546	0.544	1.4082	0.9072	1.5818	0.8594	1.3696	0.8824
0.2122	1	11.1304	0.6706	0.5015	0.9315	0.1929	1
25.3858	0.3417	44.348	0.4725	18.4606	0.7365	0.1736	0.4474
0.0772	1	5.517	0.5652	2.1219	0.7402	0.0965	1
0.0386	0.7854	0.0386	1	0.1929	1	0.135	1
0.1543	1	31.8673	0.7955	0.5594	0.8982	0.0772	0.8574
0.0579	0.5236	24.0934	0.6439	0.6173	0.8462	0.3858	0.7166
1.0995	0.9672	4.8418	0.9132	1.7554	0.5394	0.7137	0.5236
0.0579	0.8085	54.5525	0.3781	0.5208	0.9096	2.8742	0.9062
0.0386	1	0.5208	0.7469	233.005	0.2946	0.4437	0.7124
0.0579	1	21.5471	0.668	54.919	0.6855	0.2122	0.8868
0.0579	1	39.0432	0.8495	3.3372	0.7033	0.1543	0.9144
0.0386	0.7854	1.1767	0.5714	39.6991	0.4845	0.1157	1
68.8079	0.3319	30.7677	0.3324	3.5494	0.8537	0.4437	0.8781
0.7523	0.6912	16.7824	0.4319	0.4051	1	1.4468	0.5642
0.0386	0.7854	449.653	0.0764	1.2924	0.9482	1.5625	0.6272
0.0386	1	8.2369	0.8367	1.1574	0.9358	3.6073	0.5502
0.0386	0.7854	42.7662	0.4519	32.909	0.7643	0.1736	1
106.848	0.6369	4.321	0.7834	0.733	0.974	0.1543	1
22.5694	0.4218	24.0548	0.6543	2.5077	0.824	0.4437	0.9021
0.0772	1	93.3449	0.4154	4.5718	0.3476	0.0772	0.8574
0.0386	0.7854	0.1736	0.8836	0.9259	0.9235	1.2153	0.8916
0.0772	1	0.5401	0.8673	0.4051	1	3.7809	0.5934
0.135	0.7177	1.0995	0.9433	2.4691	0.947	35.706	0.1875
2.5463	0.8458	0.0772	1	0.1929	0.9817	1.0995	0.8393
17.3804	0.7846	72.5502	0.456	5.6327	0.803	4.0895	0.8881
0.0386	0.7854	5.5363	0.795	25.5401	0.6122	0.3472	1
63.233	0.3787	0.8681	0.8274	32.6389	0.5907	0.0386	1
0.1157	0.9163	117.188	0.1011	40.4707	0.6368	0.3279	0.7634
0.0386	1	33.2176	0.6479	0.1736	0.8836	0.1929	1
7.4846	0.3565	4.2631	0.6919	0.1157	0.8085	0.4051	0.9431
0.1543	1	0.0965	1	282.388	0.5787	0.9838	0.7217
52.4498	0.5382	6.5008	0.3943	9.8187	0.7756	0.7716	0.589
25.6559	0.8669	10.8025	0.6253	4.6875	0.8568	2.8164	0.8785
0.3472	0.4514	1.3117	0.911	5.652	0.7976	0.2894	0.869
0.0386	1	4.4753	0.8684	2.1605	0.737	6.5394	0.4446
0.9259	0.309	18.017	0.5215	12.2878	0.7321	26.5046	0.2908
0.3086	0.7398	3.26	0.746	5.4012	0.8699	0.1543	1
18.0941	0.8448	8.1983	0.7265	57.0795	0.3249	14.2168	0.7322
47.1258	0.5727	4.8032	0.8029	0.3279	1	44.7145	0.2637
0.135	0.8976	2.7971	0.6544	18.6728	0.6922	0.0386	1
0.135	1	0.5787	0.9292	1.659	0.8433	5.8256	0.5121
72.8009	0.3373	3.0864	0.9152	10.6481	0.2802	0.0772	1
0.0386	1	0.8102	0.8876	31.1343	0.768	0.4244	0.8629
1.5239	0.9132	2.7778	0.7608	109.086	0.1544	132.002	0.1858
102.257	0.4685	0.135	1	0.3858	0.8154	2.1991	0.8105
1.6011	0.7434	9.2207	0.587	1.3117	0.4475	0.598	0.5494
0.9259	0.8292	1.2539	0.6009	0.5015	0.7605	1.0031	0.9562
77.3534	0.3592	18.6921	0.7979	42.5926	0.7968	0.2701	1
117.11	0.6458	75.1929	0.4782	0.4437	0.9642	0.0579	1
2.3148	0.3745	10.4938	0.7919	0.5208	0.9674	0.0386	1
2.3534	0.5608	2.527	0.78	52.7006	0.5955	0.0386	1
12.7508	0.7463	29.8804	0.698	12.6929	0.7389	8.4105	0.7643
17.4576	0.503	42.9012	0.166	12.4614	0.54	5.1119	0.8323
19.3866	0.7823	94.8302	0.2526	0.3858	0.9645	1.659	0.8163
237.674	0.2869	12.6736	0.7094	28.7423	0.7808	0.733	0.8031
0.6944	0.5095	20.0039	0.7259	0.1157	0.8085	0.9838	0.9629
199.826	0.694	0.0579	1	10.7639	0.8688	0.1543	0.539
0.5401	0.92	55.3627	0.3353	14.4676	0.7562	0.1929	1
103.414	0.3865	0.0965	1	8.314	0.6997	0.5015	0.7863
0.0386	1	0.2508	0.6011	1.5239	0.8999	2.0062	0.8151
324.826	0.6592	4.3981	0.5753	0.7716	0.8875	2.7971	0.8506
32.1566	0.5316	1.1381	0.4439	1.8326	0.5866	0.1929	1
60.8025	0.5853	0.0965	0.5715	28.588	0.4759	0.4244	0.9223
1.6782	0.894	0.4437	0.9642	16.8596	0.4117	0.463	0.5072
53.2022	0.2701	3.6073	0.7204	426.447	0.4704	0.3086	0.7954
13.233	0.1539	0.463	0.9413	30.652	0.503	1.1767	0.8303
81.0957	0.2194	163.928	0.2481	14.3711	0.4705	11.3812	0.494
2.0833	0.8465	0.6366	0.7322	29.9383	0.3216	1.7361	0.3248
8.0247	0.8552	6.7323	0.6739	1.7168	0.8227	0.1157	0.6858
39.2554	0.4759	22.2608	0.8443	2.1605	0.7256	3.6265	0.7394
1.061	0.9102	16.2423	0.8329	67.1103	0.4958	2.9128	0.7682
0.2508	0.6966	0.463	0.9785	20.6597	0.685	0.1929	0.7089
0.1543	1	0.0772	1	4.8804	0.6518	2.2184	0.2942
1.0031	0.8824	1.2731	0.8983	0.3665	0.7965	0.7137	0.7977
30.4205	0.5191	5.1698	0.8175	4.456	0.6847	0.135	1
0.2315	1	0.7523	0.858	17.9977	0.5683	36.0532	0.5786
340.972	0.08	4.3789	0.8328	15.8179	0.6981	0.0579	0.8085
0.1736	1	20.0424	0.5756	0.2894	0.9757	1.8326	0.9496
849.093	0.0869	113.927	0.3085	2.9707	0.9366	0.4051	1
55.2276	0.8	88.0015	0.3256	16.7245	0.4495	0.6366	0.943
54.9383	0.2685	17.284	0.2933	0.2701	0.9925	6.713	0.8226
0.3858	0.6738	17.0139	0.6303	0.6366	0.9652	0.135	0.9433
57.6003	0.3438	9.0278	0.4282	0.463	0.9413	0.1157	0.9163
0.0965	1	3.9159	0.6885	67.0525	0.2648	0.0579	1
88.4645	0.2842	600.251	0.0702	0.1736	0.9227	0.0579	1
0.1736	1	154.263	0.2385	5.0733	0.5558	5.9028	0.3091
1.794	0.9556	2.1026	0.9066	1.0995	0.8679	3.5494	0.9057
0.0579	1	0.8295	0.7116	11.2461	0.6295	0.0386	1
84.3557	0.3119	7.909	0.8034	4.7068	0.5714	8.1983	0.4972
0.2701	0.5016	2.392	0.8816	0.3858	0.8982	0.4051	0.9431
62.0563	0.3966	16.8403	0.2634	0.0386	1	0.5015	0.8053
123.245	0.3808	0.3665	0.7965	1.5625	0.8209	25.7523	0.7161
0.135	1	10.4552	0.6748	0.2122	1	1.4082	0.9564
162.77	0.4011	2.8742	0.7006	2.8356	0.4602	0.0772	0.8574
48.2639	0.4825	5.3241	0.904	3.3758	0.8418	0.2122	0.9762
0.3472	0.8948	15.1235	0.8284	2.6042	0.9336	0.0386	0.7854
0.5594	0.977	11.5934	0.5285	27.99	0.6709	4.3789	0.4044
0.0965	1	2.6042	0.8038	14.294	0.499	4.321	0.661
0.3472	1	5.8063	0.9352	8.3526	0.8433	1.5046	0.721
28.7037	0.3854	6.4429	0.78	0.7716	0.691	0.0386	1
0.5208	1	1.2153	0.7711	73.206	0.1947	15.027	0.5708
0.3858	0.8384	48.206	0.1314	2.4884	0.4601	0.3665	0.7965
0.2122	1	0.1929	1	29.8225	0.2027	0.1157	0.7694
0.4823	0.9805	65.8951	0.366	5.2662	0.5748	1.0224	0.9567
0.8295	0.85	95.4861	0.2235	1.794	0.9611	0.135	1
0.5208	1	0.5401	0.8673	6.2886	0.7634	1.6782	0.6737
29.4367	0.6162	0.5594	1	7.9668	0.6444	3.9545	0.8481
73.1674	0.4069	4.2245	0.6931	15.625	0.869	1.196	0.7874
1.0995	0.6589	229.225	0.3339	1.8904	0.918	0.0772	0.6981
0.2894	1	0.9066	0.9217	27.5656	0.5043	0.1543	1
25.3858	0.4314	34.0471	0.5509	2.4884	0.7303	9.7608	0.6784
14.1011	0.6392	0.0579	1	0.2315	1	2.064	0.8899
0.6944	0.7762	71.5278	0.4279	71.412	0.2831	0.3086	0.9582
0.9645	0.7798	14.7955	0.7064	6.3079	0.5483	1.1188	0.4973
62.2685	0.351	0.1929	1	0.0772	0.6449	6.9059	0.5812
166.049	0.1952	21.0648	0.4198	26.0417	0.7597	23.9776	0.2809
0.3086	1	15.8372	0.8985	0.2894	0.8984	2.5849	0.8721
0.2315	1	4.8418	0.7519	66.8017	0.1413	0.1543	1
0.6173	0.6576	0.8488	0.8868	0.2122	1	2.0833	0.9211
0.4244	0.8629	220.872	0.1691	0.2894	0.4878	0.5787	1
67.1875	0.2059	0.135	0.8976	13.4645	0.8037	0.1543	0.9144
15.5285	0.6349	13.9468	0.7842	9.51	0.5833	0.0772	1
0.1929	0.9817	0.135	1	0.5401	0.4553	3.8387	0.8061
16.6667	0.7512	12.3264	0.4902	0.6366	0.8924	0.4244	0.9223
0.5401	0.8673	5.9028	0.4054	5.054	0.5516	2.4884	0.5953
1.5625	0.891	47.3187	0.2382	1.7361	0.7486	0.1543	1
18.3835	0.9031	1.0031	0.5639	0.5015	0.8053	2.9128	0.8951
0.1929	1	0.7909	0.8665	3.1057	0.8112	23.8812	0.2653
11.5934	0.7906	2.9128	0.8462	0.135	0.8001	0.2315	0.8507
0.1929	0.8061	2.1412	0.9232	0.2315	0.9674	0.3665	0.6401
0.135	1	1.8519	0.8599	10.7639	0.3938	4.9961	0.8223
107.542	0.4174	14.8727	0.3849	52.662	0.2852	0.0772	0.4572
0.2894	0.9757	23.9969	0.4294	0.0386	1	0.1157	1
152.315	0.1672	29.6296	0.4662	0.1543	1	0.1736	1
2.8742	0.9548	211.921	0.1827	1.9869	0.8073	0.3086	0.8574
0.598	0.9602	102.411	0.3668	12.2492	0.837	0.135	0.9433
66.0108	0.4277	50.4244	0.4649	12.0949	0.4862	0.0772	1
45.6019	0.4747	2.1412	0.8116	0.0772	1	5.3819	0.4469
41.3002	0.643	5.9028	0.4408	2.7971	0.8506	1.5046	0.9547
0.1929	1	37.3457	0.6958	24.8457	0.6059	0.0579	1
0.0965	1	1.9483	0.8506	1.2539	0.715	3.2793	0.3482
0.0965	0.8727	0.9645	1	204.822	0.233	1.3117	0.7861
23.5725	0.7587	17.8048	0.8943	0.4823	0.9805	0.3665	0.9445
0.0386	0.7854	7.1759	0.7833	1.2153	0.844	3.588	0.7534
317.496	0.1418	1.3696	0.8824	88.7731	0.5105	0.0772	1
17.7662	0.4244	0.4437	1	4.8032	0.906	4.5332	0.8871
102.025	0.226	6.0571	0.566	1.1188	0.8208	6.115	0.8448
0.8488	0.8868	1.4275	0.9058	11.4198	0.7921	3.2793	0.3981
80.3241	0.5965	0.1543	1	24.4792	0.4977	70.4475	0.6881
97.5887	0.164	0.1736	0.8323	0.9838	0.9039	0.2122	1
0.1929	0.9817	3.8773	0.9071	31.2886	0.5406	0.2701	0.5869
15.8179	0.2361	0.2122	0.8533	0.0772	1	1.0031	0.572
19.348	0.5899	8.1983	0.7946	35.9182	0.7335	2.4498	0.8926
297.955	0.1813	0.3472	0.8681	3.9931	0.8827	0.1543	1
14.9113	0.3339	518.036	0.102	0.0579	1	0.0386	1
22.2608	0.8103	2.3341	0.5689	0.5401	1	22.1644	0.3697
344.657	0.1955	26.4082	0.5376	67.2068	0.3215	1.6782	0.8531
0.1157	1	1.5818	0.968	0.9066	0.8642	1.6204	0.3913
0.463	0.8599	0.5787	0.6794	12.7315	0.3426	0.1929	1
22.2222	0.6321	2.3148	0.7985	24.2477	0.3309	0.5401	1
0.1543	0.8202	2.2955	0.9327	64.6219	0.311	1.0802	0.661
12.365	0.4718	3.1057	0.5956	2.1991	0.8105	0.0386	1
0.135	1	19.0586	0.7763	0.0965	1	0.135	0.9433
0.1157	1	3.5494	0.7389	0.0965	1	0.6752	0.7054
0.7137	1	4.9769	0.6974	0.0965	0.6738	0.0772	1
1.659	0.6363	150.791	0.2358	95.1389	0.3564	7.5617	0.7842
0.0772	0.8574	80.2276	0.1436	5.2276	0.7639	0.1929	0.8875
166.049	0.1729	11.5934	0.8445	0.1929	0.9817	0.0386	1
0.598	0.7383	14.4097	0.6851	15.0849	0.4279	10.571	0.6281
11.3812	0.5283	23.1481	0.4188	1.1381	0.8688	0.3858	0.6571
0.1736	1	1.0031	0.572	10.6674	0.6119	85.2045	0.2508
0.3665	0.8533	180.17	0.1225	3.6844	0.5361	25.9452	0.3564
0.4823	0.6408	16.1265	0.8086	0.0965	1	0.1157	1
0.0965	1	9.1628	0.5599	2.2569	0.6936	1.0802	0.8246
0.598	0.8383	25.7523	0.5123	2.7778	0.7954	0.6944	0.9959
0.2701	0.9925	0.6559	0.8527	0.6173	0.5776	0.1736	0.8836
0.2701	0.7502	0.0386	1	2.9514	0.5727	0.135	0.4963
131.597	0.3721	1.5432	0.8982	134.549	0.1093	0.9066	0.9472
0.0579	1	3.3372	0.6947	3.1443	0.7261	0.0965	1
0.6944	0.9227	1.6204	0.7868	6.5972	0.8811	0.2508	1
0.0579	1	17.9398	0.7743	12.2106	0.6327	1.466	0.9106
4.6489	0.4571	0.135	0.8976	1.3696	0.8208	0.0965	0.8727
2.2955	0.7919	16.2423	0.465	16.088	0.4056	0.4051	1
119.464	0.5457	24.4406	0.486	1.8326	0.8001	0.6752	0.9465
0.0579	1	39.6219	0.7007	5.652	0.3956	28.125	0.3521
0.135	1	6.3465	0.7583	5.3048	0.8676	0.3858	0.6738
57.4846	0.2914	13.5802	0.5816	0.733	0.8606	3.723	0.452
1.7747	0.7519	68.7114	0.2078	0.3472	1	0.2701	1
40.1427	0.4966	1.1574	0.9358	2.3148	0.741	4.9383	0.7216
34.5679	0.5007	11.0918	0.6462	0.1543	1	2.1412	0.5289
0.5015	1	0.8681	0.7318	10.6674	0.3587	0.463	0.9413
193.268	0.2309	0.0386	1	18.0556	0.5326	0.0579	1
0.2315	1	24.9035	0.6817	0.4244	0.5639	0.2508	1
0.0579	1	2.3341	0.7281	56.848	0.2608	0.5015	0.9562
0.2508	1	0.6173	0.9912	6.4043	0.6783	3.0864	0.8336
64.7762	0.1988	1.929	0.9074	6.5972	0.9338	0.1929	0.8875
3.3951	0.6838	1.1188	0.8208	4.0895	0.8266	5.9414	0.5552
0.8681	0.7318	1.6975	0.3835	82.5039	0.3694	0.2701	0.9925
0.1157	1	17.0525	0.7929	0.0772	1	0.1543	1
4.6296	0.8561	85.1659	0.3041	0.1157	0.9163	3.0285	0.8672
1.0031	0.9216	255.343	0.2379	2.7006	0.6237	0.9452	0.5135
0.5594	0.9529	9.3943	0.6237	12.5	0.4345	0.8295	0.9271
66.5316	0.2246	1.0802	0.7337	7.2917	0.4729	0.3086	1
0.8295	0.9087	11.034	0.7326	0.4244	1	22.0486	0.3651
0.3858	1	2.0062	0.8759	0.0579	1	1.0417	0.9499
0.1543	1	208.333	0.6658	36.2076	0.3958	3.4336	0.8846
0.3665	1	0.8681	0.2779	50.5594	0.3813	0.1157	1
6.2114	0.8238	4.7068	0.671	0.0772	0.8574	1.0031	0.8983
1.2346	0.8711	63.9468	0.49	5.8835	0.7528	0.2894	0.8038
0.1929	0.9817	1.9483	0.8883	1.3889	0.706	0.598	0.7946
68.3835	0.4246	22.1451	0.6043	0.4244	0.5818	8.9313	0.7642
133.661	0.2579	6.3079	0.3826	60.9761	0.3771	0.6366	1
0.3279	0.9849	1.1381	0.9594	1.9483	0.5444	0.0772	1
1.5046	0.8886	8.912	0.8922	2.5077	0.6937	0.5208	0.9674
57.909	0.201	15.4128	0.7055	1.6782	0.6902	0.4244	0.7882
3.723	0.5977	0.9452	0.8845	0.6173	0.8025	23.5918	0.3651
0.135	0.9433	55.652	0.4026	70.1389	0.236	0.0386	1
40.625	0.8618	0.1929	0.4823	0.6173	0.6326	33.777	0.5696
78.26	0.2438	112.519	0.2903	2.1219	0.8621	0.2894	0.6936
0.2894	1	0.2894	0.6545	1.3117	1	0.9452	0.642
20.409	0.8299	15.1042	0.2572	23.4568	0.7392	0.1157	0.8085
169.618	0.3165	0.0772	1	0.2122	1	1.8326	0.8621
36.902	0.3875	104.842	0.3742	1.1188	0.8208	0.0579	0.8085
1.9676	0.7994	0.0772	0.7398	63.0401	0.1148	1.0417	0.9748
0.0579	1	27.0448	0.4522	4.186	0.7651	1.8133	0.469
22.2801	0.3244	0.2122	0.7155	45.5247	0.8264	1.5818	0.6538
85.9182	0.2964	12.4035	0.6855	8.9699	0.7967	0.2315	1
158.816	0.1774	1.7747	0.7888	5.7485	0.7405	0.5401	0.7337
140.143	0.3572	31.4043	0.325	1.2731	0.8983	0.3472	0.9645
0.0386	1	2.6813	0.8454	3.8966	0.5555	0.2508	0.7531
0.0579	0.9674	0.8102	1	85.2816	0.3177	2.7199	0.6145
37.5579	0.7678	0.4051	0.9431	0.6559	0.9195	0.6366	0.9652
0.1157	1	0.0386	1	61.8827	0.3502	28.1443	0.6791
0.8295	0.954	14.5448	0.6144	9.1628	0.7146	3.0285	0.7217
187.809	0.193	15.76	0.6433	0.3086	0.9269	0.8873	0.9721
119.136	0.2118	3.1829	0.9113	6.1921	0.4379	0.3279	0.911
66.2037	0.2428	14.1975	0.7538	2.8935	0.8201	1.5239	0.9325
1.3117	0.8909	0.8488	0.8153	0.5787	0.5516	0.4823	0.9545
4.8225	0.8604	7.581	0.7616	1.2153	0.8714	0.0579	0.643
10.7253	0.6003	0.3472	1	0.0965	0.8727	0.0772	1
37.3264	0.5066	0.4051	0.9431	0.2315	0.8507	21.0069	0.5296
0.9838	0.9206	0.598	0.8123	1.8133	0.7682	41.3966	0.243
83.6613	0.2496	1.6204	0.2203	23.1289	0.7383	0.3472	0.8083
31.3272	0.6597	0.1929	0.5533	0.2701	0.7502	1.8519	0.9287
0.2122	0.9762	0.0386	1	140.953	0.2641	0.3279	1
89.5448	0.4699			16.5316	0.8339	0.4823	0.8214
0.2508	0.9562			72.936	0.3449	6.3465	0.5828
65.0077	0.2966			24.5177	0.251	1.6975	0.8918
191.512	0.3859			21.8943	0.7524	14.4869	0.5582
58.0633	0.2584			18.6728	0.6144	5.1505	0.8516
0.2894	0.9757			4.3596	0.6842	5.8449	0.6519
0.135	1			0.2315	1	0.1157	0.8085
21.7593	0.809			8.6806	0.6342	0.9066	0.7331
0.2508	1			40.7793	0.5317	0.6559	0.6852
3.1443	0.784			99.4599	0.6798	0.0386	1
209.876	0.0901			1.3889	0.9287	0.0965	1
5.1505	0.774			4.1088	0.711	0.1157	0.9163
23.8426	0.3591			13.9468	0.7674	0.3472	0.9645
0.3665	0.7965			0.5208	0.9674	0.3472	1
21.9715	0.5267			45.679	0.6578	49.4985	0.1862
73.1289	0.2535			33.4491	0.8276	5.6906	0.2993
0.1543	1			0.6559	0.9195	0.1929	0.8875
20.6597	0.7315			1.2539	0.9732	0.135	0.8001
34.838	0.8578			330.806	0.3575	0.0772	1
0.2315	0.9308			5.7099	0.7091	0.1929	1
31.7515	0.4403			5.2083	0.4492	0.3858	0.9942
0.2315	0.7805			0.0386	1	1.2731	0.934
600.405	0.1414			0.1543	0.9144	0.5401	0.92
0.2122	0.9762			1.9676	0.8699	0.2122	1
119.136	0.2788			0.2894	0.869	1.8711	0.7385
0.2315	1			1.5625	0.7587	0.3665	0.9445
3.4529	0.8529			1.061	0.7486	8.2369	0.4917
0.1543	1			1.5239	0.6489	0.5594	0.977
426.022	0.1463			0.5401	0.9777	0.0386	0.7854
0.1736	1			4.0316	0.832	0.1929	0.9817
0.3858	0.9942			0.0386	1	0.4437	0.9642
71.6435	0.2724			0.4437	0.6727	0.0579	0.754
1.9483	0.6472			0.1157	0.9163	1.7554	0.8004
0.1543	0.4287			140.432	0.1204	0.3665	1
13.1366	0.4165			4.1088	0.775	0.1157	0.8085
0.4051	0.9431			4.2245	0.7512	1.0802	0.9267
86.8056	0.3416			2.8742	0.7763	0.2122	0.7155
1.5239	0.869			11.2654	0.7736	0.3279	0.7634
0.0965	0.8727			9.6258	0.7189	38.3102	0.7156
0.0386	1			0.9452	0.8315	0.1543	1
0.9066	0.9472			3.9545	0.8062	0.135	0.8001
92.6505	0.7274			5.3434	0.8835	0.4437	0.9642
194.444	0.3609			9.8958	0.4288	0.2122	0.9762
201.91	0.3527			0.733	0.8606	4.7647	0.881
1.6397	0.935			4.6296	0.7243	0.0772	0.8574
0.1736	1			1.6397	0.8614	0.1929	0.8061
0.4244	1			22.6466	0.7581	0.1929	1
21.5085	0.6161			0.1929	0.7089	0.8295	0.9271
0.1736	1			0.2315	1	1.5046	0.5799
51.196	0.6475			3.5108	0.8477	0.5594	0.9529
0.1929	1			33.1404	0.5563	0.0386	1
0.2122	1			10.2816	0.727	0.9259	0.8292
8.0633	0.3859			0.2701	1	0.3086	0.7954
0.135	1			7.5231	0.4512	0.0386	0.7854
0.0965	0.8727			2.0448	0.8816	5.2855	0.4144
26.7168	0.5403			0.0579	0.8085	27.2569	0.2735
0.0579	1			14.7762	0.3972	2.1605	0.7963
0.5208	1			1.1188	0.777	0.3086	1
1.061	0.9502			88.1944	0.2249	0.4244	0.84
1.5818	0.9341			26.3696	0.5772	0.0386	1
125.926	0.3433			1.6975	0.5922	4.1088	0.8479
2.3534	0.6419			2.7392	0.6614	10.6867	0.8316
9.0664	0.8714			0.3279	1	0.3472	0.9645
7.2531	0.8452			28.588	0.4533	0.2701	0.8385
0.0772	1			0.135	0.9433	1.0995	0.6933
0.6366	0.943			1.3696	0.896	0.1157	1
306.134	0.1834			108.025	0.3576	0.0579	0.9674
38.5224	0.7673			1.4853	0.9717	0.5594	0.9529
607.041	0.0917			121.663	0.1781	0.4823	0.8422
290.259	0.1953			49.3827	0.742	0.9838	0.881
3.858	0.3895			0.5015	0.6664	3.0864	0.7876
10.5517	0.6534			0.1157	0.6152	19.7724	0.5412
1.8711	0.6708			0.0965	0.7636	0.2508	1
17.0718	0.3342			5.1312	0.8617	1.7554	0.9351
26.5046	0.5019			33.6613	0.5662	12.3457	0.786
21.3156	0.7167			0.3279	0.8199	0.5015	0.9315
14.0818	0.7116			17.5154	0.503	0.8873	0.9918
102.199	0.4773			1.0995	0.9672	1.3696	0.9017
0.5594	0.8982			0.3472	1	0.7716	0.7696
0.1929	1			2.2569	0.5329	5.5941	0.6882
2.8549	0.7187			3.6458	0.8803	18.6921	0.4993
1.5432	0.7074			17.5154	0.4308	0.1543	0.9144
44.5602	0.2778			1.1574	0.8354	0.0386	1
0.3858	0.9942			5.2662	0.7775	2.4306	0.9106
310.417	0.2135			0.2508	1	0.6752	0.9465
0.9066	0.5753			47.8781	0.5639	0.0386	0.7854
0.4437	0.9642			24.0934	0.4285	0.2122	1
45.5826	0.3811			1.2346	1	0.0579	1
0.8102	1			65.0463	0.5707	0.7137	0.4957
0.0965	1			0.733	0.974	0.3665	0.9445
0.1157	1			0.8488	0.8629	7.1952	0.6171
84.3557	0.602			27.4691	0.4383	0.2315	0.9674
202.971	0.1695			399.036	0.1475	1.3117	0.9256
1.9483	0.8153			0.9645	0.8795	6.7901	0.721
270.776	0.2335			0.0965	1	8.912	0.7791
107.735	0.291			0.4244	0.988	0.8488	0.9964
0.3086	1			1.6204	0.8803	0.1543	0.9144
142.053	0.3362			2.99	0.9327	0.0386	0.7854
0.7523	0.9488			0.5401	0.9433	0.5594	0.7433
0.4051	0.971			2.0833	0.6845	118.75	0.2284
1.6397	0.6582			1.2539	0.9732	199.768	0.3245
0.0772	1			8.179	0.5983	0.1929	1
0.1929	1			0.0579	1	261.574	0.1589
0.0965	1			6.6744	0.7849	2.2377	0.3039
135.513	0.4857			5.1119	0.579	0.4244	0.9223
0.0965	0.4624			23.3989	0.8127	0.5594	0.977
0.1157	1			7.4846	0.6543	0.6366	0.9129
0.4051	1			45.9877	0.6148	1.0224	0.6944
0.3858	0.9942			32.8704	0.8408	0.0386	1
0.0772	0.8574			0.0772	0.6981	0.9838	0.7954
0.1736	0.8323			1.0224	0.8266	34.2207	0.3536
0.0965	1			1.466	0.7597	7.3881	0.7042
0.1157	1			76.9676	0.5838	0.1736	1
0.4823	0.7312			2.662	0.7813	4.7647	0.8338
0.135	1			1.331	0.3429	0.135	1
0.8102	0.4715			19.3866	0.4938	0.2315	1
160.88	0.2317			3.4529	0.8229	4.321	0.7808
0.1157	0.8085			0.4244	0.988	21.2191	0.2844
0.0579	0.643			1.1381	0.9594	0.2894	0.9757
0.1929	0.8061			30.4012	0.8663	1.1574	0.9929
0.0386	1			0.3086	0.9582	0.0965	0.8727
5.8642	0.7033			2.3148	0.9405	0.0965	0.8727
0.2122	0.7155			10.1273	0.6073	0.8681	0.8123
179.051	0.2875			7.0602	0.8174	0.0772	1
0.3472	1			79.2245	0.3178	0.0386	1
150.328	0.1994			23.0324	0.5698	0.7909	0.9285
0.0386	1			3.8387	0.8411	0.0386	0.7854
0.1157	1			2.3727	0.7882	2.1219	0.9149
0.1736	1			0.0579	0.643	46.5856	0.2441
1.1381	0.6308			0.4051	0.8803	0.2508	1
0.135	0.6872			0.3086	0.4572	6.3079	0.6903
0.2894	0.869			1.9483	0.9215	0.2122	0.8868
0.2315	1			0.4244	0.7882	1.3503	0.9378
0.3858	1			4.4946	0.8722	0.0965	1
0.1736	0.7255			99.9228	0.1578	7.0023	0.6255
0.2508	1			65.162	0.2368	0.4823	0.873
2.064	0.7435			6.115	0.8087	2.1991	0.7305
42.3225	0.5024			0.1929	0.4624	0.6366	1
0.9452	1			45.2353	0.6788	0.0386	0.7854
0.1543	1			0.6366	0.8924	0.0386	1
0.0386	1			4.0895	0.8337	0.4823	1
0.2122	0.8868			8.1404	0.7871	1.466	0.6516
172.878	0.4255			68.1134	0.5659	0.2122	1
34.2014	0.5026			3.26	0.8598	0.0386	1
0.1543	0.9144			2.8164	0.8564	0.8295	0.7762
0.0386	1			43.8079	0.4415	0.7523	0.9095
0.1157	0.8085			5.1698	0.5408	0.463	1
0.0579	1			0.4437	0.5478	1.466	0.8533
0.2894	1			282.89	0.3494	1.4275	0.7865
0.0386	0.7854			5.4205	0.7311	0.0772	1
0.9645	0.7362			0.0579	1	0.3086	0.7716
2.2184	0.9124			26.0417	0.8009	0.1929	0.9817
43.5957	0.4313			66.956	0.3439	2.0062	0.5662
0.5015	1			7.1952	0.7353	0.1157	1
0.1736	1			21.9907	0.6705	4.1667	0.4946
0.5015	1			25.135	0.379	0.0386	1
				1.7168	0.979	0.6944	0.8153
				18.4414	0.4543	0.0579	1
				4.9576	0.4892	0.8681	0.7019
				29.5332	0.7151	15.8951	0.7903
				0.5015	0.9315	0.2508	0.9216
				8.1597	0.8238	0.3279	1
				3.5687	0.7587	0.5401	0.5917
				13.0787	0.8076	0.0386	0.7854
				2.5849	0.9527	0.3279	1
				1.5432	0.88	40.9144	0.3253
				0.4823	1	0.8295	0.8273
				2.3148	0.5072	7.0216	0.6654
				5.054	0.8845	0.2315	1
				21.2577	0.3443	0.6944	0.9736
				1.0031	0.9387	32.2531	0.6696
				17.284	0.541	0.5208	0.8872
				0.0386	1	0.0965	0.8727
				19.6566	0.4875	0.1543	1
				1.1574	0.8984	0.9066	0.9043
				0.1929	1	0.1929	0.9817
				1.5239	0.8006	13.696	0.8252
				227.681	0.0923	1.2924	0.8778
				5.9992	0.5262	68.4414	0.2014
				4.2631	0.2339	0.2122	0.8868
				31.3465	0.8516	0.4823	1
				19.6952	0.8022	0.9452	0.7215
				0.4051	1	18.8079	0.3452
				0.0965	1	0.0386	0.7854
				6.1728	0.8737	1.9097	0.9397
				27.7199	0.7134	13.2716	0.4771
				0.0386	1	0.4437	0.9642
				0.3665	1	30.7677	0.3999
				1.8904	0.6967	0.2315	0.9674
				19.2515	0.4404	0.0579	1
				2.6235	0.7056	0.2701	0.9925
				38.3102	0.4091	2.0833	0.9499
				2.9321	0.8193	0.8295	0.8273
				2.2377	0.9364	3.0093	0.6763
				0.5594	0.7055	0.0965	1
				3.9738	0.8272	4.6875	0.8841
				0.0386	1	0.6559	0.7861
				1.4082	0.7916	0.463	0.9163
				3.2022	0.7985	0.8102	0.8302
				0.9645	0.7486	1.3696	0.8824
				3.8773	0.8142	24.0741	0.8066
				89.7377	0.1561	0.598	0.8858
				3.6458	0.8886	0.4244	0.8629
				0.0965	1	0.2894	1
				172.164	0.1457	0.1157	0.9163
				1.8904	0.8893	22.2994	0.7262
				20.5054	0.678	0.8488	0.9487
				1.1188	0.6512	1.196	0.7824
				34.4136	0.5681	0.8102	0.9511
				0.0965	0.7636	0.3279	0.9849
				1.0224	0.8618	1.0031	0.7657
				128.086	0.1982	0.1929	1
				0.0772	0.8574	0.7523	0.7709
				47.8202	0.464	0.2894	1
				0.5208	0.9096	0.0386	1
				0.0386	1	0.5401	0.9777
				0.2508	0.8456	0.2122	1
				1.3503	0.4841	0.1736	1
				0.0579	0.8085	32.2917	0.3897
				2.6235	0.8398	1.3503	0.627
				0.5015	0.9315	0.3472	0.9645
				2.7778	0.8118	57.8511	0.1896
				6.6358	0.5298	0.4051	0.9431
				0.8488	0.8466	24.8264	0.7219
				114.313	0.3315	3.26	0.7557
				3.5301	0.685	14.0625	0.7689
				39.8534	0.7048	0.3665	1
				2.9707	0.8301	0.2122	0.8868
				0.8681	0.7318	1.5818	0.831
				0.4823	0.9545	0.598	0.9602
				0.3665	1	1.8519	0.5864
				174.132	0.4489	2.6235	0.8271
				16.4545	0.7714	0.5015	0.9315
				56.2307	0.5708	0.463	1
				1.8326	0.7901	0.0386	1
				14.159	0.8358	0.1157	1
				0.0772	0.8574	0.4244	0.988
				0.2315	1	0.3665	0.9445
				11.3812	0.8698	1.7168	0.9145
				18.75	0.7452	2.99	0.416
				2.6427	0.8332	0.2508	0.9216
				2.7006	0.5506	1.1574	0.8167
				179.707	0.2553	0.3665	1
				2.662	0.7894	0.5015	0.4228
				25.8681	0.5836	0.2508	1
				15.3935	0.3736	0.1543	1
				10.3009	0.8076	0.2508	0.9216
				0.135	0.8976	0.0772	1
				12.5	0.4455	1.5818	0.9341
				0.463	0.7616	1.0802	0.9674
				1.3117	0.8451	0.4051	0.9431
				12.7701	0.7573	54.1281	0.4507
				20.5247	0.4524	0.0965	1
				1.9676	0.8857	0.0772	1
				44.4444	0.4315	36.1304	0.2511
				19.1358	0.6703	0.0386	0.7854
				35.4167	0.594	0.3086	0.9582
				20.8526	0.7673	1.1574	0.8835
				4.6103	0.7449	0.0579	1
				0.5787	0.9857	0.2315	0.9674
				0.0772	1	0.135	1
				0.9452	0.8845	3.858	0.9109
				0.7909	0.7889	2.662	0.9183
				20.081	0.8042	0.0772	1
				0.3472	0.8948	0.1543	1
				1.659	0.7804	0.0965	1
				61.6127	0.4607	1.2539	0.9051
				0.2315	0.6952	0.8681	0.8123
				29.2245	0.364	1.1574	0.9757
				15.5671	0.5725	0.0772	0.8574
				1.2924	0.8028	24.7492	0.7017
				0.3665	0.4303	13.4645	0.4172
				0.5208	0.8872	3.5494	0.7708
				3.8966	0.7349	4.3789	0.8927
				0.6944	0.9736	4.4946	0.6855
				74.5949	0.3533	0.0386	1
				4.6103	0.4522	0.1543	1
				8.0826	0.7049	0.3665	1
				4.1281	0.776	0.0386	0.7854
				1.2924	0.7909	0.598	0.8198
				1.1767	0.8982	0.0965	1
				2.4884	0.4655	0.4051	1
				1.2346	0.6707	0.0965	1
				55.652	0.2657	6.5394	0.7426
				18.0363	0.7002	0.3279	0.911
				12.8858	0.4219	0.0386	1
				0.5015	1	0.5787	0.7298
				0.1157	0.4043	0.5208	0.9674
				0.3858	0.8982	11.0918	0.6022
				12.7508	0.3168	0.1543	0.539
				1.8133	0.8923	1.5818	0.902
				0.0386	1	6.5201	0.7291
				59.7801	0.7175	1.8904	0.5689
				29.9383	0.2187	0.2122	1
				7.8511	0.4414	0.1157	0.9163
				15.5671	0.3636	2.5077	0.7706
				23.6497	0.6132	0.0772	1
				1.466	0.8971	25.5015	0.18
				2.8164	0.9015	0.9452	0.9428
				65.3549	0.3326	0.3279	0.7634
				0.2315	0.9674	0.3086	0.9269
				297.377	0.0945	0.8295	0.8273
				83.7384	0.7367	0.8488	0.9299
				0.9838	0.8293	0.5208	0.9674
				0.0386	0.7854	2.8742	0.7167
				1.061	0.879	0.9645	0.7486
				69.1744	0.581	15.3356	0.7769
				2.9321	0.7554	1.2731	0.8842
				10.2431	0.2393	2.3148	0.8532
				230.382	0.1668	3.1057	0.9022
				0.135	0.9433	3.5687	0.7214
				0.8488	0.8466	4.8225	0.4663
				25.7523	0.5761	0.0772	0.8574
				0.4823	1	1.5625	0.7942
				463.928	0.2084	0.1736	0.8836
				0.733	0.953	0.0579	1
				3.9545	0.8481	0.0386	0.7854
				3.5301	0.7505	0.1736	1
				42.6312	0.452	0.3279	1
				7.716	0.5523	4.456	0.6511
				67.8627	0.3371	0.9066	0.9472
				55.4977	0.6281	0.135	0.8001
				2.4306	0.8958	0.0386	1
				7.1181	0.9169	79.5139	0.2634
				4.5139	0.7811	15.4321	0.7105
				0.135	1	0.5787	1
				8.7963	0.8058	85.7639	0.5265
				89.6605	0.5486	0.1157	1
				0.5401	0.92	0.0579	1
				1.659	0.9013	0.9645	0.8484
				0.1736	1	5.4205	0.8121
				2.1605	0.9041	3.1057	0.5906
				24.5949	0.6533	0.2315	1
				0.9645	0.8638	0.9259	0.8826
				7.4846	0.5931	0.135	1
				163.85	0.2997	1.0802	0.7925
				0.1736	0.7255	0.5208	0.9096
				0.1543	1	0.8488	1
				1.4275	0.7397	1.331	0.8707
				24.5949	0.853	0.463	1
				0.0386	1	0.4823	1
				0.1929	1	1.2539	0.8078
				5.8256	0.7651	0.6752	0.8778
				0.598	1	0.5401	1
				3.4722	0.9158	8.1019	0.8351
				30.6327	0.2385	0.1157	0.9163
				5.4205	0.7897	0.0386	1
				0.9066	0.9043	0.1736	0.7987
				0.7523	0.8832	37.8665	0.616
				6.0957	0.8198	3.7809	0.901
				16.7631	0.6612	1.0224	0.8266
				164.988	0.363	2.1605	0.8673
				0.2701	1	0.3279	0.9849
				0.4437	0.8241	3.4144	0.8514
				2.9321	0.8606	0.463	0.5716
				11.3233	0.5929	0.4051	0.9431
				0.1543	1	1.196	0.9283
				1.196	0.8774	6.0185	0.5501
				36.6127	0.5513	0.0386	1
				0.1929	0.9817	0.7523	0.8409
				0.3279	0.8199	0.0579	1
				2.7199	0.5907	3.4915	0.799
				0.2894	1	0.1736	1
				22.2222	0.7961	2.662	0.9183
				6.3079	0.8424	3.2407	0.9374
				0.9066	0.8268	13.1752	0.8082
				2.7585	0.745	0.1929	0.7089
				25.8681	0.4568	0.3086	1
				0.4823	0.9545	1.8904	0.7775
				28.7037	0.5018	2.6813	0.7677
				85.3395	0.4586	0.9066	0.9472
				4.7454	0.7561	1.4275	0.9545
				0.2894	0.9757	0.2315	1
				0.7909	0.8263	0.9838	0.881
				0.9838	0.8092	4.8225	0.607
				6.1921	0.5752	2.2377	0.6104
				7.446	0.8621	0.7523	0.9488
				6.6165	0.7781	0.1736	0.8836
				2.2955	0.6545	6.6937	0.4791
				13.8117	0.7801	0.0579	1
				6.9444	0.7608	0.2122	0.9762
				0.0386	1	3.8002	0.6402
				2.6235	0.8062	0.0965	1
				6.5201	0.8286	1.0995	0.9672
				26.6782	0.8032	0.0579	1
				1.3889	0.7197	0.1543	1
				17.1875	0.8024	1.9869	0.9521
				3.4144	0.9221	0.1929	1
				2.1219	0.8275	0.4823	1
				0.2315	1	5.9606	0.6003
				111.053	0.3407	0.6173	0.9144
				7.7546	0.5314	2.1026	0.82
				29.456	0.6635	21.5471	0.462
				5.2083	0.7372	0.4244	0.988
				8.5841	0.7827	0.0386	0.7854
				22.5887	0.4506	0.8295	0.6707
				0.5787	0.9292	11.6898	0.7372
				7.9668	0.8171	2.4884	0.7762
				1.3117	0.8771	0.2508	1
				8.2176	0.804	0.1736	1
				8.0054	0.786	0.2315	0.9674
				5.5941	0.5787	0.0965	1
				1.929	0.9244	0.1736	0.9227
				12.0177	0.2539	16.7824	0.6413
				4.321	0.6407	0.2315	1
				1.8519	0.771	0.135	1
				0.5594	0.7433	0.6944	0.9227
						1.0802	1
						1.5432	0.9586
						2.1991	0.8012
						0.0772	0.8574
						0.1157	1
						0.0772	0.6109
						35.6289	0.3147
						30.6134	0.7011
						0.7137	0.9484
						0.5401	1
						0.463	1
						0.1929	1
						0.733	0.953
						0.0965	1
						0.6944	0.9028
						0.5015	0.8543
						0.8295	1
						0.135	1
						0.463	1
						1.1574	0.9757
						26.5818	0.6709
						0.8488	0.9042
						0.733	0.953
						0.5787	0.8573
						0.2122	1
						0.0772	1
						0.2701	0.9925
						0.3665	0.9445
						0.135	0.8976
						1.794	0.8597
						0.0386	0.7854
						5.1505	0.7716
						0.2122	0.8868
						1.5239	0.8869
						4.2824	0.7352
						0.135	0.9433
						2.9321	0.6649
						3.0864	0.9058
						0.1543	1
						0.0579	1
						0.5015	0.9315
						39.3326	0.3189
						0.4051	1
						0.135	1
						0.733	0.9244
						28.9931	0.3104
						0.1736	0.7255
						0.2701	1
						0.1157	1
						3.0864	0.9628
						1.3503	0.8699
						0.733	0.974
						2.1991	0.8475
						1.1767	0.9679
						2.2569	0.8555
						7.1759	0.7038
						0.9645	0.9026
						1.196	0.8439
						5.0733	0.7819
						0.2315	1
						0.0386	1
						1.2924	0.8642
						3.6458	0.8419
						0.2894	1
						0.3086	1
						4.5139	0.8759
						2.392	0.9329
						1.2924	0.9482
						0.4823	0.6082
						26.5818	0.6217
						5.517	0.7922
						0.0965	0.8727
						0.4244	0.988
						0.463	1
						15.7215	0.6081
						0.0579	1
						0.0386	1
						0.0579	1
						0.3279	0.9405
						0.1157	0.9163
						18.7886	0.71
						4.8804	0.7579
						4.1474	0.8529
						0.3086	0.6707
						1.2539	0.4258
						0.0386	1
						1.9676	0.9736
						0.6752	1
						0.7137	0.9279
						1.1188	0.9842
						3.6073	0.6058
						7.6389	0.6295
						0.7523	0.9488
						0.0965	1
						1.9097	0.7991
						0.0772	1
						1.6011	0.6319
						0.5015	0.8251
						6.6551	0.7951
						1.196	0.967
						12.9823	0.6209
						0.3858	0.9942
						0.1736	1
						0.135	0.9433
						5.1312	0.8909
						11.034	0.7311
						0.7523	0.9288
						0.5787	0.8573
						1.7554	0.6222
						1.7747	0.89
						0.598	0.9838
						2.527	0.8303
						1.4275	0.9196
						0.0386	1
						0.9452	0.8465
						6.0957	0.8481
						0.8873	0.9093
						12.5193	0.3792
						2.0255	0.7678
						0.0386	1
						0.4437	0.7748
						0.2122	1
						0.4051	0.8237
						0.135	1
						0.0386	1
						0.1736	0.8323
						1.2539	0.9732
						0.5015	0.8053
						0.6944	1
						0.1929	0.8875
						0.0772	0.8574
						2.3534	0.8342
						0.5208	0.8872
						2.5656	0.5124
						0.9259	0.4556
						23.4954	0.6343
						0.2315	1
						0.0772	1
						19.5602	0.5796
						5.8642	0.8632
						0.1736	1
						1.7361	0.5557
						0.463	1
						0.2701	0.9106
						8.777	0.7655
						0.0579	1
						2.3534	0.9288
						1.0031	0.9387
						1.6975	0.8513
						0.5594	1
						0.5208	0.9674
						0.0386	0.7854
						0.3665	0.8533
						5.5748	0.372
						2.1605	0.9433
						1.4275	0.9545
						1.0417	0.9499
						3.2215	0.6706
						12.037	0.4899
						0.3279	0.911
						0.2894	0.8984
						0.3858	0.8982
						0.0386	0.7854
						2.2377	0.7843
						0.0579	0.8085
						0.0772	1
						0.4244	0.4881
						0.1157	1
						0.7523	0.9996
						0.1543	1
						0.1929	1
						3.8002	0.9056
						0.2894	0.9757
						0.2894	1
						13.1559	0.6693
						0.733	0.974
						0.7716	0.9058
						0.0965	1
						0.2122	1
						2.3341	0.9058
						2.9128	0.7978
						0.1736	0.8323
						9.9151	0.8344
						4.0895	0.8367
						0.0579	1
						0.2508	0.9216
						3.2793	0.8857
						1.5239	0.8999
						0.2701	0.9925
						1.0224	0.9156
						1.1574	0.9929
						0.1543	0.9144
						1.0995	0.889
						0.0965	1
						0.2701	0.9925
						0.5401	1
						1.5625	0.8209
						0.0579	1
						0.0386	1
						2.9128	0.7433
						0.0579	1
						0.598	0.9602
						0.2315	0.7805
						2.8356	0.8714
						0.0386	1
						0.4051	1
						1.7554	0.9351
						2.7006	0.8299
						1.0031	0.8605
						3.4722	0.7541
						0.4244	0.988
						4.6103	0.7291
						0.0386	0.7854
						0.135	1
						0.1157	1
						0.598	0.8858
						0.2701	0.8385
						1.5239	0.869
						0.1543	1
						0.0386	1
						3.125	0.9172
						5.9799	0.7377
						0.3665	0.9163
						0.135	1
						72.4151	0.224
						0.135	0.6474
						0.3279	0.911
						0.0579	1
						0.0772	1
						0.0579	0.643
						0.2701	0.6037
						0.4823	0.8957
						0.6752	1
						10.3974	0.7176
						0.1736	1
						0.0772	1
						1.4082	0.9212
						2.9514	0.907
						0.0386	1
						0.2315	1
						64.1011	0.5133
						68.5571	0.3123
						12.6929	0.5178
						0.0386	0.7854
						0.5401	1
						0.0386	0.7854
						0.2122	1
						0.5208	0.8363
						12.963	0.5786
						0.1736	1
						0.0386	0.7854
						0.5594	0.877
						0.2508	0.4963
						0.5015	0.8251
						15.7215	0.731
						0.5401	1
						54.2245	0.2576
						0.8873	0.9271
						4.7647	0.8501
						0.0965	0.8727
						3.4336	0.8369
						0.2894	1
						16.3002	0.7258
						0.1543	1
						17.7662	0.471
						0.2122	0.9762
						25.7909	0.2244
						0.6173	0.8462
						0.6944	0.9736
						7.2145	0.5228
						0.0579	1
						0.0386	1
						4.2824	0.8553
						0.0772	0.8574
						17.8627	0.3953
						0.1929	1
						3.8966	0.669
						1.659	0.8837
						0.6366	1
						0.1736	1
						0.0386	1
						0.9259	0.9674
						0.3086	0.7954
						22.4537	0.3892
						0.3858	0.9645
						2.5849	0.7745
						0.1157	1
						0.0772	1
						0.0386	1
						69.2901	0.245
						1.2924	0.912
						0.5594	0.6567
						0.0772	1
						0.1157	1
						5.3048	0.8389
						0.1929	1
						0.0386	1
						1.1574	0.952
						0.0965	1
						17.6505	0.885
						0.2701	1
						5.7677	0.6872
						2.5463	0.9129
						0.2701	0.9106
						3.3758	0.8045
						1.0995	0.7084
						5.9414	0.2676
						1.2153	0.9826
						0.6173	0.9359
						4.4753	0.8684
						1.5239	0.9132
						0.2122	1
						0.5787	0.9292
						0.0386	1
						0.1543	0.9144
						1.9483	0.7509
						0.4244	0.7882
						12.0563	0.5919
						20.9298	0.4087
						0.3086	0.8574
						0.1929	0.7089
						15.1813	0.7396
						0.5015	0.9315
						3.6458	0.8419
						3.0671	0.8657
						0.5594	0.8482
						12.8665	0.7788
						2.7392	0.7057
						3.1636	0.823
						0.0965	0.8727
						1.2924	0.6697
						6.0764	0.8311
						0.2508	0.9216
						2.8164	0.8181
						1.5432	0.8384
						2.8164	0.68
						2.064	0.8744
						13.7731	0.6254
						0.0579	1
						3.125	0.7719
						62.7701	0.1471
						6.3465	0.7533
						8.3333	0.8772
						18.3835	0.2925
						0.3858	0.9942
						10.841	0.5823
						2.8356	0.8203
						0.2894	1
						0.1157	1
						0.0965	0.8727
						5.9221	0.7577
						0.4437	0.8781
						43.8272	0.2845
						34.4136	0.4948
						0.463	0.8599
						25.9452	0.8017
						0.1543	0.9144
						2.4691	0.4051
						0.5594	0.977
						25.4823	0.4511
						0.135	1
						0.4051	1
						0.6366	0.943
						0.3472	0.6285
						0.2122	1
						6.5972	0.7934
						3.6651	0.8356
						0.0386	1
						0.2508	0.9216
						0.135	1
						1.1574	0.9358
						19.483	0.6009
						0.4437	0.9377
						5.6327	0.5771
						5.2469	0.6473
						0.8102	0.9318
						0.8681	0.7447
						1.8711	0.983
						76.0417	0.171
						1.0417	0.9929
						0.2315	0.9674
						0.6752	0.9465
						1.061	0.4138
						0.1157	1
						0.3279	0.9849
						0.0772	0.8574
						0.1157	1
						11.2076	0.7067
						0.3472	0.9645
						5.2662	0.8092
						0.135	0.9433
						0.1157	1
						0.0772	0.8574
						0.4823	0.481
						11.5162	0.554
						2.1412	0.7305
						1.3889	0.9433
						0.8102	0.8465
						1.2539	0.9199
						0.3665	0.7746
						8.1597	0.7714
						18.3256	0.7435
						0.1543	0.7854
						1.4082	0.8617
						3.9352	0.751
						6.25	0.8549
						0.0386	1
						0.3665	0.9866
						0.6366	0.4859
						17.1875	0.4799
						0.0772	1
						6.3079	0.7687
						0.2701	1
						3.1636	0.7212
						0.2122	0.9762
						0.0772	0.8574
						0.4437	0.8241
						0.3279	0.9849
						0.5787	0.8774
						0.1929	1
						0.0772	1
						0.0579	1
						2.4113	0.9404
						0.2508	1
						0.9645	0.962
						43.9815	0.2044
						1.8904	0.8893
						0.9066	0.8805
						0.0386	0.7854
						11.767	0.3713
						3.125	0.844
						0.2508	0.8456
						0.6752	0.7926
						0.463	0.838
						0.8488	0.9964
						2.4691	0.6998
						1.6011	0.7775
						0.7137	0.8209
						0.6944	0.9227
						3.0864	0.5119
						1.9097	0.8597
						1.1381	0.9047
						10.7639	0.7253
						1.196	0.9283
						9.7608	0.7483
						1.9676	0.9306
						0.0386	1
						0.0386	0.7854
						0.5208	0.9096
						12.4228	0.4867
						0.3279	1
						0.6944	0.9227
						0.0579	1
						0.1929	1
						0.1543	1
						13.3295	0.2547
						0.5208	0.8872
						0.6944	0.9028
						4.186	0.7895
						1.7361	0.8274
						3.26	0.7207
						0.4244	0.9223
						0.0579	1
						5.8449	0.4854
						2.064	0.8899
						0.6752	0.8778
						0.2315	1
						4.7261	0.9019
						12.7508	0.6012
						0.3472	1
						0.0386	0.7854
						2.1991	0.8576
						142.033	0.1551
						0.7137	0.9196
						87.3264	0.3974
						0.0386	0.7854
						0.135	1
						0.1736	1
						13.4452	0.4439
						10.0694	0.6819
						16.8403	0.3581
						0.4244	1
						0.733	0.8786
						0.0579	1
						0.2122	1
						1.9483	0.7385
						0.5787	1
						73.206	0.2342
						3.8002	0.8079
						0.3086	1
						0.0386	1
						6.3465	0.459
						6.1728	0.7307
						0.2122	0.8868
						0.2122	1
						0.1157	1
						1.6975	0.7545
						33.5648	0.329
						11.1304	0.5732
						7.2145	0.6024
						0.1929	1
						0.2894	0.9757
						0.0579	1
						9.0856	0.7161
						5.4977	0.8628
						12.037	0.2333
						0.1157	1
						138.696	0.1134
						5.8063	0.4199
						2.0062	0.7694
						0.598	1
						41.6474	0.6106
						0.2122	0.9762
						0.5208	1
						3.5108	0.4768
						17.6698	0.4687
						0.6173	1
						4.8804	0.5327
						0.5401	0.7022
						1.4275	0.9545
						0.0386	1
						14.0818	0.5853
						2.0833	0.8983
						2.1412	0.8451
						4.4367	0.8861
						2.1412	0.4945
						0.4051	1
						1.1767	0.9514
						0.7523	0.9288
						0.0965	1
						2.5077	0.6399
						0.3665	1
						2.5077	0.6055
						0.3858	0.9942
						0.0965	0.8727
						6.8094	0.66
						0.2894	0.6288
						0.3858	0.8384
						0.0579	0.8085
						3.7037	0.8745
						0.3279	0.9849
						0.8873	0.7806
						0.1543	0.9144
						10.0694	0.6881
						0.7137	1
						0.1929	1
						0.0579	1
						3.3372	0.7879
						1.7361	0.9121
						16.1844	0.5049
						0.2122	1
						0.1736	1
						0.5015	0.9927
						40.9722	0.2267
						1.2153	0.9433
						2.4498	0.9029
						0.3472	1
						1.3696	0.7546
						1.5818	0.682
						0.8295	0.9087
						49.0355	0.5512
						42.3032	0.1618
						0.7523	0.6454
						0.733	1
						0.3858	0.9942
						4.9769	0.8384
						1.5818	0.902
						0.3858	0.9645
						0.1543	1
						0.0965	1
						1.3117	0.8909
						0.0386	1
						1.2346	0.9057
						4.6489	0.2631
						2.4498	0.5368
						12.3071	0.6208
						7.311	0.5599
						0.1157	1
						0.0386	1
						0.1736	1
						3.3565	0.8853
						0.0579	1
						0.3858	1
						1.3696	0.9302
						1.2153	0.8575
						2.1605	0.8001
						0.135	1
						0.0965	1
						0.4823	1
						0.1157	1
						0.5208	0.9428
						13.561	0.4323
						0.1929	0.7757
						22.5502	0.6876
						2.4113	0.8685
						0.3858	1
						0.9645	0.962
						8.2948	0.7643
						0.1929	0.8061
						1.0802	0.9674
						0.2701	1
						0.0386	1
						0.1929	1
						1.4468	0.6238
						1.5239	0.7169
						0.1543	1
						0.2315	1
						1.331	0.89
						2.1605	0.7572
						1.3503	0.7094
						0.5401	0.92
						0.0965	1
						2.8935	0.7893
						79.2438	0.2476
						0.3279	0.911
						4.3403	0.7199
						1.1574	0.8984
						0.9838	0.8092
						0.1157	1
						59.2207	0.2798
						17.8627	0.8045
						0.0386	1
						0.2315	0.8826
						7.0988	0.5941
						0.1157	1
						0.4823	0.8957
						11.4969	0.3414
						11.0725	0.6811
						2.0062	0.8251
						93.1906	0.282
						0.6559	0.8527
						1.5432	0.8982
						0.5401	0.5054
						0.1929	0.9817
						0.135	0.9433
						0.8488	0.9487
						0.2508	1
						0.3858	1
						0.7909	0.9974
						0.2508	1
						0.0386	1
						0.5208	0.9674
						0.6752	1
						0.1736	1
						0.2894	1
						1.0995	0.874
						2.4498	0.7724
						0.4051	0.8018
						0.8873	0.8851
						0.7523	0.6737
						12.365	0.8137
						0.4437	0.7748
						0.2122	0.8868
						0.0965	0.8727
						0.0386	1
						9.3171	0.5836
						2.8742	0.8649
						0.1543	1
						0.2315	0.9674
						2.3534	0.8437
						0.0965	1
						0.0386	1
						2.6042	0.9598
						3.4336	0.8183
						0.7137	0.9484
						0.1736	1
						0.0579	1
						2.7585	0.8096
						0.2315	0.8507
						0.2701	1
						84.4715	0.1893
						0.3665	1
						14.3133	0.5229
						18.9043	0.4697
						0.463	0.9163
						51.2153	0.2397
						0.0965	1
						0.3665	1
						1.2924	0.9482
						0.6944	0.9227
						0.1736	0.7987
						0.0386	1
						0.2122	0.9762
						0.7523	0.9996
						0.1543	1
						0.0386	1
						0.8681	0.99
						14.3519	0.2937
						19.3287	0.5438
						0.6173	0.7621
						1.0995	0.9433
						7.1759	0.6484
						0.463	0.9785
						7.0602	0.6292
						1.7554	0.5026
						0.135	1
						9.2207	0.6886
						0.7523	0.9288
						7.5424	0.7775
						0.2508	0.9216
						0.0386	1
						1.196	0.5288
						1.4275	0.7397
						2.0062	0.7918
						0.1736	0.7987
						1.466	0.8658
						35.8796	0.2742
						2.6813	0.8454
						0.1543	1
						2.9514	0.5326
						27.527	0.2033
						0.5015	0.9927
						0.1157	1
						0.8488	0.9487
						0.3665	1
						8.6998	0.389
						0.6173	1
						0.4051	0.9431
						0.0965	0.8727
						0.6944	0.3398
						0.1157	0.9163
						0.3086	1
						0.4823	0.8957
						0.4051	0.8803
						0.4244	0.9223
						0.0579	1
						0.3279	0.911
						0.0772	1
						1.6975	0.9223
						18.615	0.2269
						27.1412	0.5139
						0.2315	0.9308
						21.0648	0.3432
						145.37	0.2611
						1.5818	0.8475
						7.2531	0.7615
						4.2824	0.4165
						0.4051	1
						0.463	0.9785
						1.0031	0.8456
						12.2299	0.43
						28.3372	0.8397
						0.0772	1
						0.0386	1
						5.2083	0.6683
						0.9838	0.6832
						0.9838	0.7636
						7.3302	0.8432
						0.3472	1
						0.0386	0.7854
						0.5787	0.9857
						5.4398	0.439
						0.3665	1
						0.0386	1
						2.4691	0.8752
						0.2315	1
						0.1543	1
						1.2153	0.7711
						0.6944	0.9227
						0.1543	0.6449
						1.3117	0.9468
						0.0965	1
						7.4074	0.4837
						0.135	0.8001
						1.8326	0.9018
						0.4437	1
						0.7909	0.8665
						0.2894	1
						0.8873	0.8685
						2.3341	0.8745
						0.0386	1
						0.733	0.8193
						0.3086	0.9582
						11.5741	0.4234
						1.8711	0.9086
						0.5594	1
						0.4823	0.9545
						0.1157	1
						17.1682	0.3541
						0.8681	0.8496
						4.0702	0.806
						5.4591	0.8001
						0.1543	1
						0.9838	0.9206
						17.3032	0.3059
						2.1412	0.9232
						2.4306	0.9322
						255.903	0.1545
						0.1736	1
						0.135	0.8001
						0.3472	1
						12.4421	0.1691
						0.7137	0.7666
						0.3472	0.9645
						0.0579	1
						0.3858	0.9645
						0.1543	1
						18.4799	0.7125
						0.6559	0.8715
						2.3534	0.9288
						16.0108	0.667
						3.9352	0.6506
						0.0386	0.7854
						0.0772	0.8574
						0.0772	1
						19.3094	0.6764
						3.4915	0.5341
						3.7423	0.7474
						0.4244	0.988
						11.6898	0.5001
						0.2315	0.9674
						3.3179	0.7335
						25.0386	0.7589
						0.2122	0.9762
						1.4853	0.8593
						2.0255	0.5342
						0.3472	0.4287
						0.3279	1
						0.1736	1
						0.6173	0.8654
						2.1219	0.6866
						1.0802	0.5987
						0.1157	1
						16.6474	0.385
						1.1188	0.6607
						0.0965	1
						0.4437	0.9642
						0.5594	0.977
						1.0802	0.3628
						0.1736	1
						11.439	0.7491
						77.392	0.4918
						1.2346	0.9424
						1.1574	0.8038
						1.3889	0.9287
						1.196	0.7997
						0.3665	1
						1.5046	0.622
						19.5023	0.3107
						0.4823	0.8214
						1.4275	0.843
						1.7361	0.5857
						0.4823	0.8957
						7.3881	0.8712
						0.1736	1
						12.0563	0.7501
						11.034	0.7979
						0.3858	1
						1.331	0.9765
						0.0386	1
						0.0965	0.8727
						0.2701	0.9925
						0.733	0.953
						0.3858	0.8384
						0.1543	0.9144
						63.5224	0.7347
						0.2701	0.9925
						0.8681	0.9248
						0.4244	0.84
						0.2315	0.6952
						1.5239	0.5943
						0.1543	1
						1.2346	0.8255
						0.135	1
						1.4468	0.8133
						1.6011	0.8578
						0.3472	0.9645
						0.5208	1
						0.1736	0.9227
						0.8295	0.9738
						5.3819	0.6329
						0.0965	1
						0.4823	1
						0.2508	0.8168
						13.0401	0.62
						5.8642	0.6135
						0.2122	1
						0.1157	1
						8.5648	0.5953
						0.0965	0.8727
						1.794	0.8439
						6.7515	0.753
						0.2894	1
						0.2894	1
						0.1543	0.9144
						27.7006	0.6945
						0.135	1
						0.1543	0.539
						0.135	1
						0.135	1
						0.0386	1
						0.0386	0.7854
						0.0386	1
						0.1929	0.8061
						15.6636	0.2576
						3.0478	0.8431
						1.5239	0.8999
						0.5787	1
						0.4437	0.622
						0.0579	1
						4.9383	0.8165
						0.463	1
						6.1535	0.7304
						2.7971	0.7377
						2.1412	0.9232
						12.4228	0.3617
						1.061	0.9333
						104.417	0.2968
						0.5787	0.952
						4.4367	0.5266
						14.1204	0.6658
						0.2508	1
						0.463	1
						0.7909	0.9765
						0.0386	0.7854
						2.1026	0.844
						25.2894	0.2748
						0.6752	0.7193
						1.2539	0.8847
						2.4306	0.9875
						0.3665	1
						0.1543	1
						0.135	1
						1.5625	0.9094
						2.9514	0.8247
						14.7569	0.7761
						2.2184	0.7863
						0.2508	1
						1.2153	0.8575
						0.6559	0.9405
						1.1574	0.7456
						1.6011	0.6618
						0.1736	1
						0.1157	1
						0.3858	0.9248
						0.0772	1
						1.1381	1
						12.1528	0.6657
						0.3086	1
						0.3279	0.911
						8.912	0.8098
						0.1736	1
						0.7137	0.5673
						0.1543	1
						37.2685	0.5332
						3.5301	0.8412
						13.1559	0.5317
						0.135	1
						0.1157	1
						5.2083	0.8611
						0.0579	1
						0.463	1
						0.3279	0.9849
						0.2122	0.9762
						9.1435	0.793
						0.9066	0.9217
						0.4823	0.9545
						0.463	0.8599
						0.9259	1
[truncated: 1,819 more rows]
