# Supplementary material for: Data on the effect of high-pressure torsion processing on secondary cast Al–10%Si– Cu piston alloy: Methods, microstructure and mechanical characterizations
Source: Data Brief. 2019 Jul 3;25:104160. doi: 10.1016/j.dib.2019.104160 (PMC6700338; doi:10.1016/j.dib.2019.104160)
Supplement: Supplementary file 3 [file mmc3.xlsx]

## Sheet: Sheet1
Distance from the centre (mm)	Diagonal 1 (D1)	Diagonal 2 (D2)	Average diagonals (D_av)	Local Microhardness (HV), LH	Average microhardness (Without HPT processing) Av.HV	Difference in LH and Av. HV (D)	D*D	SUM (D*D)	SUM (D*D)/3	Standard deviation (SD)	Error bar(95% Confident level)	Distance from the centre (mm)	Diagonal 1 (D1)	Diagonal 2 (D2)	Average diagonals (D_av)	Local Microhardness (HV), LH	Average microhardness (1/4 turn HPT) Av.HV	Difference in LH and Av. HV (D)	D*D	SUM (D*D)	SUM (D*D)/3	Standard deviation (SD)	Error bar(95% Confident level)	Diagonal 1 (D1)	Diagonal 2 (D2)	Average diagonals (D_av)	Local Microhardness (HV), LH	Average microhardness (1/2 turn HPT) Av.HV	Difference in LH and Av. HV (D)	D*D	SUM (D*D)	SUM (D*D)/3	Standard deviation (SD)	Error bar(95% Confident level)	Distance from the centre (mm)	Diagonal 1 (D1)	Diagonal 2 (D2)	Average diagonals (D_av)	Local Microhardness (HV), LH	Average microhardness (1 turn HPT) Av.HV	Difference in LH and Av. HV (D)	D*D	SUM (D*D)	SUM (D*D)/3	Standard deviation (SD)	Error bar(95% Confident level)	Distance from the centre (mm)	Diagonal 1 (D1)	Diagonal 2 (D2)
-5	80.5	75.4	77.95	91.5374		-5.1353	26.3713					-5	58.3	59	58.65	161.694		-0.0662097	0.00438372					60.4	65.8	63.1	139.692		-28.5431	814.71					-5	59.4	58.1	58.75	161.144		-17.0446	290.517					-5	48.4	45.7
	77.6	74.5	76.05	96.1684		-0.504299	0.254317						59.3	59.7	59.5	157.108		-4.65305	21.6509					58.4	56.5	57.45	168.52		0.284431	0.0809011						56	53.7	54.85	184.875		6.68582	44.7002						52.7	50.4
	73.1	73.2	73.15	103.945		7.27196	52.8814						59.4	58.3	58.85	160.597		-1.16337	1.35343					57	56.9	56.95	171.492		3.2565	10.6048						55.5	54.8	55.15	182.869		4.67996	21.902						53.4	51.8
	78.4	74.6	76.5	95.0404	96.6727	-1.63236	2.66461	82.1716	27.3905	5.2336	8.32665		56.7	58.5	57.6	167.643	161.761	5.88263	34.6053	57.614	19.2047	4.38231	6.97226	53	54.3	53.65	193.238	168.235	25.0022	625.11	1450.51	483.502	21.9887	40.396		55.8	54.2	55	183.868	178.189	5.67879	32.2486	389.368	129.789	11.3925	18.1255		54.4	52.5
-4.75	77.6	74.5	76.05	96.1684		2.82777	7.99629					-4.75	59.1	59.2	59.15	158.972		2.37845	5.65701					58.3	56.8	57.55	167.935		8.30055	68.8991					-4.75	56.6	54	55.3	181.878		-5.55042	30.8072					-4.75	58.2	56.2
	73.1	79.5	76.3	95.5393		2.1986	4.83386						59.3	59.7	59.5	157.108		0.513686	0.263873					60.4	65.8	63.1	139.692		-19.9419	397.678						56	53.7	54.85	184.875		-2.55385	6.52216						52.7	50.4
	80.5	80	80.25	86.3656		-6.97504	48.6512						60	60	60	154.5		-2.09386	4.38426					61.2	58.2	59.7	156.057		-3.57744	12.7981						53.8	53.2	53.5	194.323		6.894	47.5272						56	55
	77.8	75	76.4	95.2893	93.3407	1.94867	3.7973	65.2787	21.7596	4.66471	7.42156		58	61.5	59.75	155.796	156.594	-0.798271	0.637237	10.9424	3.64746	1.90983	3.03854	55.9	56.9	56.4	174.853	159.634	15.2188	231.611	710.986	236.995	15.3947	28.282		54	54.6	54.3	188.639	187.429	1.21028	1.46477	86.3213	28.7738	5.36412	9.85457		56	55.6
-4.5	73.1	79.5	76.3	95.5393		-4.50367	20.283					-4.5	59.9	59.6	59.75	155.796		-1.78231	3.17662					60	58.1	59.05	159.511		-2.28518	5.22204					-4.5	56.3	53.8	55.05	183.534		0.744381	0.554104					-4.5	51.9	53.4
	65.9	74	69.95	113.673		13.6296	185.766						59.1	59.2	59.15	158.972		1.39441	1.94438					58.3	56.8	57.55	167.935		6.13828	37.6785						56.6	54	55.3	181.878		-0.911306	0.830479						58.2	56.2
	76.2	82.8	79.5	88.0028		-12.0401	144.964						58.7	59.8	59.25	158.436		0.858248	0.73659					60.6	59	59.8	155.535		-6.26121	39.2027						54.6	55.4	55	183.868		1.07823	1.16258						51.4	51.9
	77.5	69.5	73.5	102.957	100.043	2.91416	8.49235	359.505	119.835	10.9469	17.4165		58.8	60.2	59.5	157.108	157.578	-0.470351	0.22123	6.07882	2.02627	1.42347	2.26475	58.2	58.2	58.2	164.204	161.796	2.40811	5.79898	87.9022	29.3007	5.41301	9.9444		55	55.6	55.3	181.878	182.79	-0.911306	0.830479	3.37764	1.12588	1.06108	1.94933		52	54.8
-4.25	65.9	74	69.95	113.673		10.4357	108.904					-4.25	60.2	61.7	60.95	149.721		-1.61186	2.59809					61.4	60.6	61	149.476		-7.36655	54.266					-4.25	56.5	55.8	56.15	176.413		-4.59604	21.1236					-4.25	54	53.9
	75.8	74.8	75.3	98.0937		-5.14317	26.4522						59.9	59.6	59.75	155.796		4.46244	19.9134					60	59.6	59.8	155.535		-1.30732	1.70909						56.6	54	55.3	181.878		0.868834	0.754873						51.9	53.4
	74.5	76	75.25	98.2241		-5.01277	25.1278						61.5	61.8	61.65	146.341		-4.99255	24.9256					57.5	59	58.25	163.923		7.08022	50.1294						54.6	55.4	55	183.868		2.85837	8.17029						53.2	53.8
	74	73	73.5	102.957	103.237	-0.279749	0.0782593	160.562	53.5206	7.31578	11.6394		60	60.4	60.2	153.475	151.333	2.14198	4.58806	52.0251	17.3417	4.16434	6.62546	59.1	59.4	59.25	158.436	156.842	1.59365	2.53973	108.644	36.2148	6.01787	11.0556		55	55.6	55.3	181.878	181.009	0.868834	0.754873	30.8036	10.2679	3.20435	5.88681		53.9	56.7
-4	75.8	74.8	75.3	98.0937		4.62702	21.4093					-4	63	62.7	62.85	140.806		-9.08904	82.6107					60.3	60.6	60.45	152.208		-2.58721	6.69364					-4	59	56.9	57.95	165.624		-11.0042	121.092					-4	57.4	56.1
	77.9	80.5	79.2	88.6708		-4.79587	23.0003						60.2	61.7	60.95	149.721		-0.173509	0.0301052					61.4	59.6	60.5	151.957		-2.83869	8.05814						56.5	55.5	56	177.36		0.731172	0.534612						54	53.9
	78.1	78.1	78.1	91.1862		-2.28051	5.20072						60.1	59	59.55	156.844		6.94904	48.2891					59.5	59	59.25	158.436		3.64063	13.2542						56.1	56.8	56.45	174.543		-2.08526	4.3483						53	55.6
	77	75.3	76.15	95.916	93.4667	2.44936	5.99936	55.6097	18.5366	4.30541	6.84991		60.4	60.5	60.45	152.208	149.895	2.31351	5.35235	136.282	45.4274	6.73998	10.7233	59.8	59.4	59.6	156.581	154.796	1.78526	3.18717	31.1931	10.3977	3.22455	5.92391		54	54.5	54.25	188.987	176.629	12.3583	152.727	278.703	92.9009	9.63851	17.7072		53.4	56.1
-3.75	77.9	80.5	79.2	88.6708		-4.86469	23.6652					-3.75	62	62	62	144.693		0.646477	0.417932					60.9	60.6	60.75	150.709		-1.64091	2.69259					-3.75	57.5	57	57.25	169.699		-2.42872	5.89868					-3.75	56.1	53.5
	81.4	77	79.2	88.6708		-4.86469	23.6652						63	62.7	62.85	140.806		-3.24079	10.5027					60.3	60.6	60.45	152.208		-0.14133	0.0199742						59	56.9	57.95	165.624		-6.50368	42.2979						57.4	56.1
	80	79	79.5	88.0028		-5.53264	30.6101						62.1	65	63.55	137.721		-6.32564	40.0138					60.4	60.9	60.65	151.206		-1.14352	1.30764						56.5	56.5	56.5	174.234		2.10647	4.43723						52.5	55
	71.4	71.6	71.5	108.797	93.5355	15.262	232.929	310.869	103.623	10.1795	16.1957		59.2	61.4	60.3	152.967	144.047	8.91996	79.5657	130.5	43.5	6.59546	10.4934	59.6	60.1	59.85	155.275	152.35	2.92576	8.56009	12.5803	4.19343	2.04779	3.76205		57	54.5	55.75	178.954	172.128	6.82593	46.5933	99.2271	33.0757	5.75115	10.5656		53.6	54.5
-3.5	81.4	77	79.2	88.6708		-8.32917	69.375					-3.5	62.7	65.6	64.15	135.157		-2.22784	4.96326					60.5	60.7	60.6	151.456		1.89213	3.58016					-3.5	56.5	55.8	56.15	176.413		3.35239	11.2385					-3.5	54.6	55.6
	73.4	75.6	74.5	100.212		3.21174	10.3153						62	62	62	144.693		7.30846	53.4137					60.9	60.3	60.6	151.456		1.89213	3.58016						57.5	57	57.25	169.699		-3.36168	11.3009						56.1	53.5
	73.5	74.9	74.2	101.024		4.02371	16.1903						63	65.1	64.05	135.579		-1.80547	3.25973					63.1	60.4	61.75	145.867		-3.6966	13.6649						57.2	55	56.1	176.728		3.667	13.4469						54.3	55.9
	74.1	76.5	75.3	98.0937	97	1.09372	1.19621	97.0767	32.3589	5.68849	9.05039		64.2	64.6	64.4	134.109	137.385	-3.27515	10.7266	72.3633	24.1211	4.91132	7.81391	61.3	60.7	61	149.476	149.564	-0.0876601	0.0076843	20.8329	6.9443	2.6352	4.84121		58.4	56.2	57.3	169.403	173.061	-3.65771	13.3788	49.3652	16.4551	4.05648	7.45228		56.4	55.1
-3.25	73.4	75.6	74.5	100.212		3.40612	11.6017					-3.25	61.6	65.5	63.55	137.721		-2.25508	5.08537					63	60.8	61.9	145.161		-3.0782	9.47533					-3.25	59.4	58.2	58.8	160.87		-6.6379	44.0617					-3.25	52.9	53.8
	75.4	72.8	74.1	101.297		4.49095	20.1686						62.2	65.6	63.9	136.216		-3.75963	14.1348					60.5	60.7	60.6	151.456		3.21663	10.3467						56.5	55.8	56.15	176.413		8.90499	79.2988						54.6	55.6
	76.5	77.2	76.85	94.1767		-2.62893	6.91127						64.1	61.6	62.85	140.806		0.829775	0.688527					62.8	60.8	61.8	145.631		-2.60805	6.8019						58.9	57.7	58.3	163.642		-3.86671	14.9515						52.6	53.5
	80	75.9	77.95	91.5374	96.8056	-5.26814	27.7533	66.4349	22.145	4.70584	7.487		62.4	61.4	61.9	145.161	139.976	5.18493	26.8835	46.7922	15.5974	3.94935	6.28342	60.3	61.2	60.75	150.709	148.239	2.46962	6.09902	32.7229	10.9076	3.30267	6.06743		57.4	57.3	57.35	169.108	167.508	1.59962	2.5588	140.871	46.9569	6.85251	12.5889		50.4	51.8
-3	75.4	72.8	74.1	101.297		6.13703	37.6632					-3	65	65.5	65.25	130.638		-1.70386	2.90316					61.5	59.6	60.55	151.706		2.81357	7.91615					-3	56.7	59.5	58.1	164.77		-4.38471	19.2257					-3	53.6	53.5
	78.6	78.5	78.55	90.1444		-5.01513	25.1515						61.6	65.5	63.55	137.721		5.37891	28.9327					63	60.8	61.9	145.161		-3.7315	13.9241						59.4	58.2	58.8	160.87		-8.28446	68.6323						52.9	53.8
	78.9	76.6	77.75	92.009		-3.15052	9.92578						66.8	65.5	66.15	127.108		-5.23446	27.3996					60.5	59.6	60.05	154.243		5.35041	28.6269						55.5	56.5	56	177.36		8.20476	67.3181						53.9	55.5
	74.8	76.5	75.65	97.1881	95.1595	2.02861	4.11526	76.8557	25.6186	5.06148	8.05281		63.6	65.3	64.45	133.901	132.342	1.55941	2.43177	61.6672	20.5557	4.53384	7.21335	62.5	61.6	62.05	144.46	148.892	-4.43248	19.6468	70.114	23.3713	4.83439	8.8814		55.9	57.3	56.6	173.619	169.155	4.46442	19.931	175.107	58.369	7.63996	14.0356		54.9	54
-2.75	78.6	78.5	78.6	90.0297		0.0854418	0.00730031					-2.75	60.3	62.9	60.3	152.967		11.2643	126.884					60.2	59.5	59.85	155.275		4.15696	17.2803					-2.75	58.4	58.5	58.45	162.803		-0.0341889	0.00116888					-2.75	53.5	54
	80	78.6	80	86.9062		-3.03803	9.22961						65	65.5	65	131.645		-10.0573	101.149					61.5	59.6	60.55	151.706		0.587527	0.345188						56.7	59.5	58.1	164.77		1.9332	3.73726						53.6	53.5
	78.1	71.4	78.1	91.1862		1.24188	1.54227						62	62.9	62	144.693		2.99079	8.94481					61.6	60.4	61	149.476		-1.6425	2.69781						58.5	57.5	58	165.339		2.50186	6.25931						53.9	53.5
	77.9	76.1	77.9	91.655	89.9443	1.7107	2.92651	13.7057	4.56856	2.13742	3.40063		63.6	65.9	63.6	137.504	141.702	-4.19779	17.6214	254.599	84.8662	9.21229	14.6567	62.2	60.4	61.3	148.016	151.118	-3.10198	9.62229	29.9456	9.98186	3.15941	5.80424		59.8	58.7	59.25	158.436	162.837	-4.40087	19.3677	29.3654	9.78847	3.12865	5.74774		54.3	54.1
-2.5	80	78.6	79.3	88.4473		-6.51503	42.4457					-2.5	64.1	66.5	65.3	130.438		-7.24957	52.5562					60.9	61.4	61.15	148.744		-4.64028	21.5322					-2.5	53.9	57.5	55.7	179.275		10.2245	104.54					-2.5	56.4	55.4
	81.5	73.6	77.55	92.4842		-2.47818	6.14135						60.3	62.9	61.6	146.578		8.89055	79.0418					60.2	59.5	59.85	155.275		1.8916	3.57816						58.4	58.5	58.45	162.803		-6.24804	39.038						53.5	54
	77	75.6	76.3	95.5393		0.576927	0.332845						64	64.1	64.05	135.579		-2.10862	4.44629					60	60	60	154.5		1.1162	1.24589						57.6	57.8	57.7	167.063		-1.98822	3.95303						54.5	54
	72.7	74	73.35	103.379	94.9623	8.41628	70.8338	119.754	39.9179	6.31806	10.052		62.5	64.4	63.45	138.155	137.688	0.467644	0.218691	136.263	45.421	6.73951	10.7226	59.4	60.4	59.9	155.016	153.384	1.63249	2.66501	29.0213	9.67376	3.11027	5.71396		58.5	56.9	57.7	167.063	169.051	-1.98822	3.95303	151.484	50.4947	7.10596	13.0546		51.6	52.2
-2.25	81.5	73.6	77.55	92.4842		0.921745	0.849613					-2.25	63.6	66.1	64.85	132.255		0.197725	0.0390953					59.5	59.6	59.55	156.844		7.2442	52.4785					-2.25	59.4	59.4	59.4	157.637		-10.1834	103.702					-2.25	53.4	55.8
	78.6	79.5	79.05	89.0076		-2.55479	6.52696						64.1	66.5	65.3	130.438		-1.6188	2.62051					60.9	61.4	61.15	148.744		-0.856111	0.732926						53.9	57.5	55.7	179.275		11.455	131.216						56.4	55.4
	77.6	76.5	77.05	93.6884		2.12595	4.51967						64.1	65.1	64.6	133.28		1.22335	1.49658					63.1	61.7	62.4	142.844		-6.7557	45.6395						58.2	59	58.6	161.97		-5.84996	34.2221						53.2	52.5
	78.5	77.8	78.15	91.0695	91.5624	-0.492906	0.242957	12.1392	4.0464	2.01157	3.2004		64.5	65.2	64.85	132.255	132.057	0.197725	0.0390953	4.19529	1.39843	1.18255	1.88144	61.4	60.4	60.9	149.967	149.6	0.367607	0.135135	98.986	32.9953	5.74416	10.5528		57.8	55.8	56.8	172.399	167.82	4.57843	20.962	290.102	96.7007	9.83365	18.0657		53.4	54.4
-2	78.6	79.5	79.05	89.0076		-3.22065	10.3726					-2	66.8	66.7	66.75	124.833		-6.39962	40.9552					63.1	61.4	62.25	143.533		-5.21562	27.2026					-2	57.4	59	58.2	164.204		-2.25926	5.10424					-2	53.4	54.9
	77.2	78.9	78.05	91.303		-0.925256	0.856098						63.6	66.1	64.85	132.255		1.02233	1.04515					59.5	59.6	59.55	156.844		8.09505	65.5298						59.4	59.4	59.4	157.637		-8.82677	77.9118						53.4	55.8
	75.4	78.6	77	93.8101		1.5818	2.50211						64.4	65.4	64.9	132.051		0.818624	0.670145					62.4	61.2	61.8	145.631		-3.11772	9.72015						57	58	57.5	168.227		1.7631	3.10852						53.1	54.5
	76.2	77	76.6	94.7924	92.2283	2.5641	6.57462	20.3054	6.76847	2.60163	4.13919		63.4	64.6	64	135.791	131.232	4.55867	20.7815	63.4519	21.1506	4.59898	7.31698	61.1	61.1	61.1	148.987	148.749	0.238281	0.0567776	102.509	34.1698	5.84549	10.7389		56.9	55.6	56.25	175.787	166.464	9.32292	86.9169	173.041	57.6805	7.59477	13.9526		54.3	55.9
-1.75	77.2	78.9	78.05	91.303		-2.45828	6.04313					-1.75	65.2	66.3	65.75	128.659		4.47429	20.0193					64.3	62.5	63.4	138.373		-1.00518	1.01038					-1.75	58.1	58.1	58.1	164.77		-1.07726	1.16049					-1.75	54.5	55.5
	73.9	74.8	74.35	100.616		6.85516	46.9932						66.8	66.7	66.75	124.833		0.648219	0.420188					63.1	61.4	62.25	143.533		4.15464	17.261						57.4	59	58.2	164.204		-1.64299	2.69943						53.4	54.9
	76.9	80.5	78.7	89.8011		-3.96023	15.6834						67.3	67.9	67.6	121.713		-2.47133	6.10747					63.3	62	62.65	141.706		2.32766	5.41801						55.9	59.5	57.7	167.063		1.21517	1.47664						55.1	54.5
	76.9	77.5	77.2	93.3247	93.7613	-0.43665	0.190663	68.9104	22.9701	4.79272	7.62521		68.1	67.2	67.65	121.533	124.185	-2.65118	7.02875	33.5757	11.1919	3.34543	5.32258	64.6	64.3	64.45	133.901	139.379	-5.47712	29.9989	53.6883	17.8961	4.23038	7.77175		56.9	58.4	57.65	167.353	165.847	1.50508	2.26527	7.60182	2.53394	1.59184	2.92441		52.6	53
-1.5	73.9	74.8	74.35	100.616		1.87155	3.5027					-1.5	69	67.8	68.4	118.883		-3.24185	10.5096					66.6	66.5	66.55	125.584		-1.67201	2.79562					-1.5	59	60.5	59.75	155.796		-3.6329	13.198					-1.5	53.6	54.3
	78	77.1	77.55	92.4842		-6.26075	39.1969						65.2	66.3	65.75	128.659		6.53421	42.6959					64.3	62.5	63.4	138.373		11.1172	123.592						58.1	58.1	58.1	164.77		5.34172	28.534						54.5	55.5
	72.4	72.5	72.45	105.963		7.21808	52.1007						68.1	68.7	68.4	118.883		-3.24185	10.5096					67.6	66.6	67.1	123.534		-3.72233	13.8557						59.4	59.4	59.4	157.637		-1.79152	3.20955						54.6	55.6
	80.4	71.9	76.15	95.916	98.7449	-2.82889	8.0026	102.803	34.2676	5.85386	9.31349		68	67	67.5	122.074	122.125	-0.0505091	0.00255117	63.7176	21.2392	4.6086	7.33228	65.6	69.7	67.65	121.533	127.256	-5.72284	32.7509	172.994	57.6647	7.59373	13.9507		59.6	58.5	59.05	159.511	159.428	0.0827028	0.00683976	44.9484	14.9828	3.87076	7.11109		51.9	54.5
-1.25	78	77.1	77.55	92.4842		1.88836	3.56589					-1.25	66.5	66.7	66.6	125.396		3.91229	15.306					68	66.6	67.3	122.801		-2.89287	8.36868					-1.25	61.5	60.4	60.95	149.721		-0.666311	0.44397					-1.25	51.8	55.5
	81	76.6	78.8	89.5733		-1.02251	1.04554						69	67.8	68.4	118.883		-2.60064	6.76332					66.6	66.5	66.55	125.584		-0.10941	0.0119706						59	60.5	59.75	155.796		5.40799	29.2464						53.6	54.3
	76.6	79.2	77.9	91.655		1.05917	1.12184						69.5	66.9	68.2	119.581		-1.90236	3.61896					67.9	66.4	67.15	123.35		-2.34363	5.49259						60.3	62.4	61.35	147.775		-2.6123	6.82412						56	55.3
	76.4	82	79.2	88.6708	90.5958	-1.92501	3.70567	9.43893	3.14631	1.77378	2.82209		68.4	66.6	67.5	122.074	121.483	0.590702	0.348929	26.0373	8.67909	2.94603	4.68713	62.8	67.5	65.15	131.039	125.694	5.3459	28.5787	42.4519	14.1506	3.76173	6.91079		61.6	60.9	61.25	148.258	150.388	-2.12938	4.53424	41.0487	13.6829	3.69904	6.79561		55.5	55.3
-1	81	76.6	78.8	89.5733		-1.37081	1.87911					-1	69.7	68.6	69.15	116.318		-4.68012	21.9035					65.1	67.4	66.25	126.724		3.72799	13.8979					-1	63.5	64	63.75	136.858		-9.34309	87.2933					-1	57.2	55.6
	78.6	78	78.3	90.7209		-0.223177	0.0498081						66.5	66.7	66.6	125.396		4.39763	19.3392					66.7	66.6	66.65	125.208		2.21148	4.89065						61.5	60.4	60.95	149.721		3.52007	12.3909						51.8	55.5
	78.4	78.9	78.65	89.9153		-1.02881	1.05846						68.8	68.4	68.6	118.191		-2.80749	7.88198					69.4	69	69.2	116.15		-6.84623	46.8708						60.6	61.9	61.25	148.258		2.057	4.23126						55.1	55
	76.4	77.8	77.1	93.5669	90.9441	2.6228	6.87906	9.86644	3.28881	1.81351	2.88529		66.8	67.1	66.95	124.088	120.998	3.08997	9.54794	58.6726	19.5575	4.42239	7.03602	68.5	65.5	67	123.903	122.996	0.906759	0.822212	66.4816	22.1605	4.7075	8.64828		59.9	61.9	60.9	149.967	146.201	3.76602	14.1829	118.098	39.3661	6.27424	11.5266		55.9	54.5
-0.75	78.6	78	78.3	90.7209		-0.883873	0.781231					-0.75	67.9	69.6	68.75	117.675		3.5668	12.7221					72.4	72.6	72.5	105.817		-12.5001	156.253					-0.75	63.8	65	64.4	134.109		2.16943	4.70643					-0.75	56	55.4
	76	74.5	75.25	98.2241		6.61929	43.8149						69.7	68.6	69.15	116.318		2.20935	4.88122					65.1	67.4	66.25	126.724		8.40709	70.6791						63.5	64	63.75	136.858		4.91815	24.1882						57.2	55.6
	78.9	82	80.45	85.9367		-5.66805	32.1268						68.6	70.4	69.5	115.149		1.04075	1.08316					68.9	69.1	69	116.824		-1.49282	2.2285						66.6	67.5	67.05	123.718		-8.22183	67.5984						54.3	54
	77	78.9	77.95	91.5374	91.6048	-0.0673594	0.00453729	76.7275	25.5758	5.05726	8.0461		71.9	72.1	72	107.292	114.109	-6.8169	46.4702	65.1566	21.7189	4.66035	7.41462	67.4	66.6	67	123.903	118.317	5.58586	31.2018	260.363	86.7876	9.31598	17.1147		64.3	65	64.65	133.074	131.94	1.13424	1.2865	97.7796	32.5932	5.70905	9.08309		52.8	55
-0.5	76	74.5	75.25	98.2241		4.07738	16.625					-0.5	68.8	69.8	69.3	115.815		-0.262474	0.0688924					69.6	68.2	68.9	117.164		-7.51985	56.5481					-0.5	67.2	69	68.1	119.932		-7.61062	57.9215					-0.5	55	56.2
	79.3	79.9	79.6	87.7819		-6.36483	40.5111						67.9	69.5	68.7	117.847		1.76933	3.13052					72.4	72.6	63	140.136		15.4527	238.784						63.8	65	64.4	134.109		6.56632	43.1166						56	55.4
	75.1	78	76.55	94.9163		0.769551	0.592208						68.3	69.9	69.1	116.486		0.408916	0.167212					71.5	70.5	64.5	133.694		9.01049	81.1888						66.8	68	67.4	122.437		-5.10651	26.0764						54.8	54.5
	76	76.5	76.25	95.6646	94.1467	1.5179	2.30403	60.0323	20.0108	4.47334	7.11708		70.5	69.1	69.8	114.162	116.077	-1.91577	3.67018	7.0368	2.3456	1.53154	2.43667	71.2	72.5	71.85	107.74	124.683	-16.9433	287.075	663.596	221.199	14.8728	27.3232		64.9	64.1	64.5	133.694	127.543	6.1508	37.8324	164.947	54.9823	7.41501	13.6223		55.6	56.1
-0.25	79.3	79.9	79.6	87.7819		-3.81977	14.5906					-0.25	71.5	71.4	71.45	108.95		-0.203352	0.0413521					72.6	72	72.3	106.403		-3.74087	13.9941					-0.25	68.4	67.4	67.9	120.64		-2.29783	5.28003					-0.25	55.5	57.1
	76	73.6	74.8	99.4095		7.80784	60.9623						68.8	69.8	69.3	115.815		6.66175	44.3789					69.6	68.2	68.9	117.164		7.01956	49.2742						67.2	69	68.1	119.932		-3.0054	9.03241						55	56.2
	80	74	77	93.8101		2.20845	4.87724						71.1	69.4	70.25	112.704		3.55057	12.6065					73.3	73.2	73.25	103.661		-6.48292	42.0282						66	67.6	66.8	124.646		1.70806	2.91745						58.4	56.8
	80	81.4	80.7	85.4051	91.6016	-6.19652	38.3968	118.827	39.609	6.29357	10.0131		78	71.8	74.9	99.1442	109.153	-10.009	100.179	157.206	52.402	7.23893	11.5171	70.4	69.7	70.05	113.348	110.144	3.20422	10.2671	115.564	38.5212	6.20654	11.4022		64.6	68	66.3	126.533	122.938	3.59517	12.9253	30.1552	10.0517	3.17045	5.82452		56.7	57.6
0	76	73.6	74.8	99.4095		6.08748	37.0574					0	71.4	73	72.2	106.698		-1.73989	3.02722					75.4	77.2	76.3	95.5393		-13.392	179.345					0	67.4	68.5	67.95	120.463		0.073941	0.00546727					0	59.5	56.9
	80.3	82.2	81.25	84.2528		-9.06922	82.2507						71.5	71.4	71.45	108.95		0.511852	0.261993					72.6	72	72.3	106.403		-2.52811	6.39133						68.4	67.4	67.9	120.64		0.251418	0.063211						55.5	57.1
	76.9	75	75.95	96.4218		3.09985	9.60905						69.4	69.1	69.25	115.982		7.54425	56.9158					65.5	68	66.75	124.833		15.9015	252.857						70.4	69	69.7	114.489		-5.89917	34.8002						56.4	57.4
	78	76.5	77.25	93.2039	93.322	-0.118113	0.0139506	128.931	42.977	6.55569	10.4301		74.9	72.7	73.8	102.122	108.438	-6.31622	39.8946	100.1	33.3665	5.77638	9.19021	70.9	72	71.45	108.95	108.931	0.0185858	0.000345433	438.594	146.198	12.0912	22.2132		64.2	68.7	66.45	125.962	120.389	5.57381	31.0674	65.9363	21.9788	4.68815	8.61274		54.9	56
0.25	80.3	82.2	81.25	84.2528		-6.64483	44.1537					0.25	71.4	69.6	70.5	111.906		1.8676	3.48794					71.9	74.3	73.1	104.087		-0.263636	0.069504					0.25	67.4	66.5	66.95	124.088		6.57739	43.262					0.25	55.4	56.7
	77.1	79.2	78.15	91.0695		0.171904	0.0295511						68.4	68	68.2	119.581		9.54278	91.0646					75.4	77.2	76.3	95.5393		-8.81131	77.6391						67.4	68.5	67.95	120.463		2.95193	8.71389						59.5	56.9
	78.5	76.5	77.5	92.6035		1.70593	2.91019						76.2	77.5	76.85	94.1767		-15.8616	251.59					70.5	73.4	71.95	107.441		3.09026	9.54974						69.6	70.6	70.1	113.187		-4.32404	18.6973						55.6	53.5
	75.6	76.9	76.25	95.6646	90.8976	4.767	22.7243	69.8177	23.2726	4.82417	7.67525		70.5	68.9	69.7	114.489	110.038	4.4512	19.8132	365.956	121.985	11.0447	17.5721	70.6	71.4	71	110.335	104.351	5.98468	35.8164	123.075	41.0249	6.40507	11.7669		67.4	69.4	68.4	118.883	117.511	1.37211	1.88269	72.5559	24.1853	4.91786	9.03473		54.2	54.6
0.5	77.1	79.2	78.15	91.0695		-0.8132	0.661294					0.5	69.3	71.5	70.4	112.224		-2.02195	4.08828					68.6	74.5	71.55	108.645		1.21321	1.47187					0.5	69.4	68.3	66.95	124.088		6.57739	43.262					0.5	58.3	59
	81.3	81.5	81.4	83.9426		-7.94016	63.0462						71.4	69.6	70.5	111.906		-2.34009	5.47601					71.9	74.3	73.1	104.087		-3.34535	11.1913						67.4	70	67.95	120.463		2.95193	8.71389						55.4	56.7
	77.5	77.3	77.4	92.843		0.960264	0.922107						67.1	67.4	67.25	122.983		8.73745	76.343					67.6	73.4	70.5	111.906		4.47355	20.0127						69.4	72	70.1	113.187		-4.32404	18.6973						54.4	56.1
	73.9	75.5	74.7	99.6758	91.8827	7.7931	60.7324	125.362	41.7873	6.46431	10.2847		69.4	72.9	71.15	109.871	114.246	-4.37541	19.1442	105.051	35.0172	5.91753	9.41479	72.3	73.2	72.75	105.091	107.432	-2.34141	5.48222	38.1581	12.7194	3.56642	6.55198		68.6	67.7	68.4	118.883	117.511	1.37211	1.88269	72.5559	24.1853	4.91786	9.03473		57.8	58.6
0.75	81.3	81.5	81.4	83.9426		-3.06151	9.37283					0.75	67.1	67.3	67.2	123.166		7.68463	59.0535					66.2	68.7	67.45	122.255		0.788061	0.62104					0.75	63.8	63.4	68.85	117.334		1.0415	1.08472					0.75	56.8	56.6
	80.9	80	80.45	85.9367		-1.06732	1.13917						69.3	71.5	70.4	112.224		-3.25785	10.6136					68.6	74.5	71.55	108.645		-12.8216	164.393						67.5	68.3	68.7	117.847		1.55443	2.41626						58.3	59
	79.5	79.2	79.35	88.3359		1.33182	1.77373						69.8	70.1	69.95	113.673		-1.80929	3.27354					67.4	67.7	67.55	121.893		0.426359	0.181782						64.8	66.5	70.7	111.274		-5.01869	25.1872						58.5	57.9
	78.9	78.5	78.7	89.8011	87.0041	2.79701	7.82327	20.109	6.703	2.58902	4.11912		69.9	70.5	70.2	112.864	115.482	-2.61748	6.85123	79.7918	26.5973	5.15725	8.20519	63.8	65.5	64.65	133.074	121.467	11.6072	134.726	299.922	99.9739	9.99869	18.3689		62.5	64.7	68.15	119.757	116.292	3.46426	12.0011	40.6893	13.5631	3.68281	6.76579		56.9	55.3
1	80.9	80	80.45	85.9367		-7.21564	52.0655					1	68.9	71	69.95	113.673		-5.02227	25.2232					67.7	66.1	66.9	124.274		-2.4336	5.92239					1	62.7	64.2	63.6	137.504		8.43928	71.2214					1	57.4	57
	70.5	76	73.25	103.661		10.5087	110.433						67.1	67.3	67.2	123.166		4.47165	19.9957					66.2	68.7	67.45	122.255		-4.45203	19.8206						63.8	63.4	67.9	120.64		-8.42514	70.9831						56.8	56.6
	78.4	76	77.2	93.3247		0.172266	0.0296754						66.3	70.6	68.45	118.709		0.0143146	0.000204907					65.2	63.4	64.3	134.527		7.81971	61.1479						64.5	66.1	65.65	129.051		-0.0141303	0.000199666						56.4	58.1
	77.3	80.2	78.75	89.6871	93.1524	-3.46531	12.0084	174.536	58.1787	7.6275	12.1354		67.6	69	68.3	119.231	118.695	0.536303	0.287621	45.5067	15.1689	3.89473	6.19651	67.4	65.6	66.5	125.773	126.707	-0.93408	0.872506	87.7634	29.2545	5.40874	9.93655		62.8	62	63.6	137.504	129.065	8.43928	71.2214	213.426	71.142	8.43457	15.4954		57.6	56.2
1.25	70.5	76	73.25	103.661		0.580127	0.336547					1.25	67.5	66.5	67	123.903		-4.86068	23.6262					63.8	62.1	62.95	140.359		8.20465	67.3163					1.25	62	62.7	63.45	138.155		1.22651	1.50434					1.25	57.4	57
	75	77.8	76.4	95.2893		-7.79162	60.7094						68.9	71	69.95	113.673		-15.091	227.739					67.7	66.2	66.95	124.088		-8.0661	65.0619						62.7	64.2	63.6	137.504		0.575606	0.331322						57.4	57
	76	74.5	75.25	98.2241		-4.85687	23.5892						62	61.6	61.8	145.631		16.8675	284.513					66.2	64.8	65.5	129.643		-2.51131	6.3067						62.3	64.3	65.3	130.438		-6.4907	42.1291						58.1	58.5
	68	71	69.5	115.149	103.081	12.0684	145.645	230.281	76.7602	8.76129	13.9392		65.8	64.1	64.95	131.848	128.764	3.08418	9.51218	545.39	181.797	13.4832	21.4518	64.5	64.1	64.3	134.527	132.154	2.37276	5.63	144.315	48.105	6.93577	12.7419		60	64.8	62.4	142.844	136.929	5.91509	34.9883	78.9531	26.3177	5.13008	9.42461		56.1	58.6
1.5	75	77.8	76.4	95.2893		1.14418	1.30914					1.5	66.7	66.5	66.6	125.396		-3.74109	13.9957					63.9	64.5	64.2	134.946		-0.857886	0.735968					1.5	61	62.5	62.35	143.073		3.1364	9.83698					1.5	55.6	56
	79	77.9	78.45	90.3743		-3.77082	14.2191						68.9	71	69.95	113.673		-15.4642	239.142					63.8	62.1	62.95	140.359		4.55459	20.7443						62	62.7	63.45	138.155		-1.78137	3.17329						57.4	57
	76.4	69.4	72.9	104.659		10.5137	110.538						62	61.6	61.8	145.631		16.4943	272.062					62.9	64.5	63.7	137.073		1.26889	1.61009						61.5	60.9	63.3	138.811		-1.12583	1.2675						56.4	59
	79	81.6	80.3	86.2581	94.1452	-7.88705	62.2055	188.272	62.7572	7.92194	12.6038		65.8	64.1	64.95	131.848	129.137	2.71098	7.34943	532.55	177.517	13.3235	21.1977	62.9	67.5	65.2	130.839	135.804	-4.9656	24.6572	47.7475	15.9158	3.98947	7.32916		60.9	61.2	62.4	142.844	139.937	2.9072	8.45184	22.7296	7.57654	2.75255	5.05679		54.5	55
1.75	78.5	80.5	79.5	88.0028		-0.987183	0.97453					1.75	66.7	69.6	68.15	119.757		-3.21727	10.3508					62.9	63	62.95	140.359		1.54294	2.38067					1.75	58.6	59.1	61.75	145.867		-1.06797	1.14055					1.75	56	55.2
	79.2	80	79.6	87.7819		-1.20816	1.45964						67.5	66.5	67	123.903		0.929062	0.863156					63.9	64.5	64.2	134.946		-3.86953	14.9733						61	62.5	62.35	143.073		-3.86184	14.9138						55.6	56
	79	77.9	78.45	90.3743		1.3843	1.91628						67.5	67.6	67.55	121.893		-1.08039	1.16724					61	61.9	61.45	147.295		8.47891	71.892						58.6	59	61.2	148.501		1.56561	2.45113						52.9	54.8
	78.4	79	78.7	89.8011	88.99	0.811041	0.657787	5.00824	1.66941	1.29206	2.05566		65.7	67	66.35	126.342	122.974	3.36859	11.3474	23.7286	7.90953	2.81239	4.47451	64.5	65	64.75	132.663	138.816	-6.15232	37.851	127.097	42.3657	6.50889	11.9577		57.5	57.9	61.05	149.231	146.935	2.29624	5.2727	23.7782	7.92607	2.81533	5.17212		53.4	52.9
2	79.2	80	79.6	87.7819		-0.38948	0.151695					2	60	59.9	59.95	154.758		20.2552	410.273					62.5	61.8	62.15	143.995		0.636364	0.404959					2	62	58.1	58.85	160.597		2.66386	7.09613					2	54.4	56.1
	78.8	77.3	78.05	91.303		3.13167	9.80737						66.7	69.6	68.15	119.757		-14.7461	217.447					62.9	63	62.95	140.359		-3.00031	9.00187						58.6	59.1	61.75	145.867		-12.0664	145.597						56	55.2
	79.6	80	79.8	87.3424		-0.828938	0.687138						62.4	65.5	63.95	136.003		1.50081	2.25243					59.5	62	60.75	150.709		7.34966	54.0176						59.9	59.8	58.8	160.87		2.9371	8.62654						53.2	54
	78.7	81.9	80.3	86.2581	88.1714	-1.91325	3.66054	14.3067	4.76891	2.18378	3.4744		65.2	66.9	66.05	127.493	134.503	-7.00992	49.139	679.111	226.37	15.0456	23.9376	62	64.8	63.4	138.373	143.359	-4.98572	24.8574	88.2817	29.4272	5.42469	9.96585		58	57.9	57.7	167.063	157.933	9.12927	83.3436	244.664	81.5545	9.03075	16.5907		55.5	55.2
2.25	78.8	77.3	78.05	91.303		-0.0483346	0.00233624					2.25	64.3	66.3	65.3	130.438		-10.1673	103.373					58.6	61.5	60.05	154.243		2.55869	6.5469					2.25	68.6	59	60.05	154.243		-6.25616	39.1396					2.25	55.8	55.5
	80.5	78.5	79.5	88.0028		-3.34851	11.2125						60	59.9	59.95	154.758		14.1524	200.291					62.5	61.8	62.15	143.995		-7.6887	59.1161						62	58.1	58.85	160.597		0.098245	0.00965208						54.4	56.1
	75.6	75.6	75.6	97.3167		5.96534	35.5853						62.9	62.9	62.9	140.582		-0.0234243	0.000548698					61.8	60.4	61.1	148.987		-2.69706	7.27416						59.5	61	59.85	155.275		-5.22358	27.2858						55	54.7
	79.4	78.9	79.15	88.7829	91.3514	-2.5685	6.59718	53.3974	17.7991	4.2189	6.71227		63.8	63.8	63.8	136.644	140.605	-3.96171	15.6952	319.36	106.453	10.3176	16.4153	58.2	59.9	59.05	159.511	151.684	7.82707	61.263	134.2	44.7334	6.6883	12.2873		58.5	59.5	57.95	165.624	160.499	5.12533	26.269	92.704	30.9013	5.5589	10.2124		55.8	55.5
2.5	80.5	78.5	79.5	88.0028		-0.321416	0.103308					2.5	63.8	64.6	64.2	134.946		2.05864	4.23799					59	61.6	60.3	152.967		-2.06062	4.24614					2.5	60	60.5	63.8	136.644		-19.1046	364.987					2.5	54.2	55.9
	80.8	78.6	79.7	87.5617		-0.762532	0.581455						64.3	66.3	65.3	130.438		-2.4495	6.00004					58.6	61.5	60.05	154.243		-0.784307	0.615137						68.6	59	60.05	154.243		-1.50551	2.26656						55.8	55.5
	79.4	76.1	77.75	92.009		3.68471	13.5771						61.5	64.3	62.9	140.582		7.69435	59.203					59.5	59.8	59.65	156.318		1.29127	1.66737						58.8	59.7	60.25	153.221		-2.52783	6.38992						54	54.5
	81.5	79.6	80.55	85.7235	88.3243	-2.60076	6.76397	21.0258	7.00861	2.64738	4.21198		63.9	69.2	66.55	125.584	132.888	-7.30349	53.3409	122.782	40.9273	6.39744	10.1783	59.2	60	59.6	156.581	155.027	1.55366	2.41385	8.9425	2.98083	1.72651	3.17182		57.8	58	59	159.782	155.748	4.03334	16.2678	389.911	129.97	11.4005	20.9441		55	56.5
2.75	82.3	78.5	80.4	86.0437		-2.66033	7.07734					2.75	64	63.6	63.8	136.644		-0.0922525	0.00851052					58.9	58.9	58.9	160.325		1.85862	3.45447					2.75	53.5	55	60.25	153.221		-0.442946	0.196202					2.75	53.1	55.5
	80.8	78.6	79.7	87.5617		-1.14226	1.30475						63.8	64.6	64.2	134.946		-1.78967	3.20293					59	61.6	60.3	152.967		-5.49955	30.2451						60	60.5	63.8	136.644		-17.0197	289.672						54.2	55.9
	77.9	78.9	78.4	90.4896		1.78565	3.18855						63.9	65.9	64.9	132.051		-4.68499	21.9491					55.7	59.6	57.65	167.353		8.8865	78.9698						56.5	55.6	59.25	158.436		4.7727	22.7787						52.6	53.8
	80.1	76.5	78.3	90.7209	88.704	2.01693	4.06802	15.6387	5.21289	2.28317	3.63253		64.9	59.7	62.3	143.303	136.736	6.56691	43.1244	68.2849	22.7616	4.77092	7.59053	59.3	61.2	60.25	153.221	158.466	-5.24556	27.5159	140.185	46.7284	6.83582	12.5583		58.4	59.2	57.9	165.91	153.663	12.247	149.99	462.637	154.212	12.4182	22.8139		53	53.9
3	80.8	78.6	79.7	87.5617		-3.23244	10.4487					3	62.8	64.1	63.45	138.155		-0.0597626	0.00357156					58.5	58.5	58.5	162.525		5.89009	34.6932					3	58.6	58	54.25	188.987		25.2754	638.843					3	52.5	53.7
	78.7	80.2	79.45	88.1136		-2.68052	7.1852						64	63.6	63.8	136.644		-1.57142	2.46935					58.9	58.9	58.9	160.325		3.69012	13.617						53.5	55	60.25	153.221		-10.491	110.06						53.1	55.5
	77.5	76.2	76.85	94.1767		3.38248	11.4412						62.9	63.5	63.2	139.251		1.0354	1.07205					60.9	60.8	60.85	150.214		-6.42077	41.2263						58.6	58.4	56.05	177.043		13.3319	177.741						53.9	53.5
	78.4	76	77.2	93.3247	90.7942	2.53048	6.40334	35.4784	11.8261	3.43891	5.47131		62.2	64.4	63.3	138.811	138.215	0.595778	0.354951	3.89993	1.29998	1.14016	1.814	59.5	60.9	60.2	153.475	156.635	-3.15944	9.98205	99.5185	33.1728	5.75959	10.5811		60	60.7	58.8	160.87	163.711	-2.84099	8.07121	934.716	311.572	17.6514	32.4279		51.9	52.1
3.25	78.7	80.2	79.45	88.1136		-2.892	8.36364					3.25	62.9	63.2	63.05	139.914		-1.11999	1.25438					57.5	59	58.25	163.923		6.53829	42.7492					3.25	58.7	58.4	58.55	162.247		-4.25748	18.1261					3.25	53.5	54
	78.3	77.1	77.7	92.1274		1.12178	1.2584						62.8	64.1	63.45	138.155		-2.87851	8.28583					58.5	58.5	58.5	162.525		5.14023	26.422						58.6	58	58.3	163.642		-2.86301	8.19684						52.5	53.7
	77.3	78.3	77.8	91.8907		0.885105	0.783412						63.4	65.4	64.4	134.109		-6.92446	47.9482					61.3	61.6	61.45	147.295		-10.0897	101.802						57.1	57.8	57.45	168.52		2.01512	4.06072						52.2	52
	77.3	78.3	77.8	91.8907	91.0056	0.885105	0.783412	11.1889	3.72962	1.93122	3.07258		61	60	60.5	151.957	141.034	10.923	119.311	176.799	58.9332	7.67679	12.2138	59	60.5	59.75	155.796	157.384	-1.58883	2.52438	173.497	57.8325	7.60477	13.9709		57.4	57.9	57.65	167.353	166.505	0.847889	0.718916	31.1026	10.3675	3.21987	5.91531		54.5	52.4
3.5	78.3	77.1	77.7	92.1274		4.77884	22.8373					3.5	62.4	64.3	63.35	138.592		-2.90792	8.45597					69.5	58.5	64	135.791		-20.2724	410.969					3.5	56.5	58.5	57.5	168.227		-4.33516	18.7936					3.5	51.6	53.5
	83.5	81.6	82.55	81.62		-5.72855	32.8163						62.9	63.2	63.05	139.914		-1.5859	2.51508					57.5	59	58.25	163.923		7.85932	61.769						58.7	58.4	58.55	162.247		-10.3148	106.395						53.5	54
	81.6	79.6	80.6	85.6172		-1.73142	2.9978						64.8	63.8	64.3	134.527		-6.97291	48.6215					58.1	59.8	58.95	160.053		3.98945	15.9157						55.8	55.1	55.45	180.896		8.33355	69.448						54.5	54
	79.2	78	78.6	90.0297	87.3486	2.68113	7.18844	65.8398	21.9466	4.68472	7.45339		60.6	60	60.3	152.967	141.5	11.4667	131.486	191.078	63.6928	7.98078	12.6974	56.9	59.4	58.15	164.487	156.063	8.4236	70.9571	559.611	186.537	13.6579	25.0912		56.4	56.5	56.45	174.543	172.562	1.98126	3.9254	198.562	66.1875	8.13557	14.9461		53.8	54.3
3.75	83.5	81.6	82.55	81.62		-6.63906	44.0771					3.75	62.1	64.6	63.35	138.592		-1.89767	3.60114					59.4	60.1	59.75	155.796		1.92313	3.69842					3.75	55.1	55.1	55.1	183.201		8.2393	67.886					3.75	55.5	53.1
	79.4	72.3	75.85	96.6763		8.41715	70.8484						62.4	64.3	63.35	138.592		-1.89767	3.60114					69.5	58.5	64	135.791		-18.0814	326.939						56.5	58.5	57.5	168.227		-6.73484	45.3581						51.6	53.5
	80.5	74.4	77.45	92.7231		4.46404	19.9276						61.8	63.2	62.5	142.387		1.89767	3.60114					57.5	62.5	60	154.5		0.627535	0.393801						55	56.1	55.55	180.245		5.28316	27.9118						52.5	52
	82.7	82	82.35	82.017	88.2591	-6.24212	38.9641	173.817	57.9391	7.61177	12.1103		62.2	62.8	62.5	142.387	140.49	1.89767	3.60114	14.4046	4.80152	2.19124	3.48626	55	59.6	57.3	169.403	153.872	15.5308	241.205	572.236	190.745	13.8111	25.3727		56.2	56.1	56.15	176.413	174.962	1.45167	2.10736	143.263	47.7544	6.91046	12.6954		57.5	56.8
4	79.4	72.3	75.85	96.6763		-1.14936	1.32103					4	60	61.4	60.7	150.957		2.70695	7.3276					57.9	57.2	57.55	167.935		6.96169	48.4651					4	56.8	54.6	55.7	179.275		1.93381	3.73961					4	53.2	52
	79	69.5	74.25	100.888		3.06205	9.37614						62.1	64.6	63.35	138.592		-9.6583	93.2827					59.4	60.1	59.75	155.796		-5.17738	26.8052						55.1	55.1	55.1	183.201		5.85943	34.3329						55.5	53.1
	77.5	74.4	75.95	96.4218		-1.40377	1.97058						61.1	60.8	60.95	149.721		1.47112	2.16421					58.1	58.9	58.5	162.525		1.55169	2.40773						56.4	55.8	56.1	176.728		-0.61359	0.376493						52.4	52.7
	77.6	73.6	75.6	97.3167	97.8256	-0.508912	0.258991	12.9267	4.30891	2.07579	3.30259		59.8	60.5	60.15	153.73	148.25	5.48022	30.0328	132.807	44.2691	6.6535	10.5857	57.1	61.7	59.4	157.637	160.973	-3.33599	11.1289	88.8069	29.6023	5.4408	9.99545		57.4	56.3	56.85	172.096	177.342	-5.24584	27.5188	65.9678	21.9893	4.68927	8.6148		50	50
4.25	79	69.5	74.25	100.888		3.92258	15.3867					4.25	60.5	58.2	59.35	157.903		7.37775	54.4312					56.9	57.6	57.25	169.699		0.349448	0.122114					4.25	56	58.6	57.3	169.403		-2.90208	8.42206					4.25	52.8	52.7
	74.5	76.6	75.55	97.4456		0.480476	0.230857						60	61.4	60.7	150.957		0.432174	0.186775					57.9	57.2	57.55	167.935		-1.41518	2.00273						56.8	54.6	55.7	179.275		6.97003	48.5813						53.2	52
	79.5	76.6	78.05	91.303		-5.66206	32.0589						61.5	62.9	62.2	143.764		-6.76092	45.7101					55.9	59.5	57.7	167.063		-2.28719	5.23122						56.3	55.8	56.05	177.043		4.73807	22.4493						54.1	52.5
	74	76.5	75.25	98.2241	96.9651	1.259	1.58508	49.2615	16.4205	4.05222	6.44708		58.8	63.2	61	149.476	150.525	-1.049	1.1004	101.428	33.8095	5.81459	9.25101	56.5	57	56.75	172.703	169.35	3.35292	11.242	18.5981	6.19937	2.48985	4.57418		57.2	60.5	58.85	160.597	172.305	-11.7081	137.08	216.532	72.1774	8.49573	15.6077		53	52.6
4.5	74.5	76.6	75.55	97.4456		0.219999	0.0483994					4.5	59.8	61.8	60.8	150.461		-6.97884	48.7042					58	60.5	59.25	158.436		-9.72174	94.5123					4.5	55.4	58.6	57	171.191		-9.05638	82.0181					4.5	51.8	52.3
	73.4	72.9	73.15	103.945		6.71913	45.1468						60.5	58.2	59.35	157.903		0.462893	0.21427					56.9	57.6	57.25	169.699		1.54139	2.37588						56	58.6	57.3	169.403		-10.8443	117.598						52.8	52.7
	78.8	79.4	79.1	88.8951		-8.33042	69.3959						60.5	58.9	59.7	156.057		-1.38313	1.91306					55	58.5	56.75	172.703		4.54486	20.6557						53.4	54.5	53.95	191.094		10.8469	117.656						53.2	52.9
	77.4	72.8	75.1	98.6168	97.2256	1.39129	1.93568	116.527	38.8422	6.23235	9.91568		59	57	58	165.339	157.44	7.89908	62.3955	113.227	37.7424	6.14348	9.77428	57.3	56.5	56.9	171.793	168.158	3.6355	13.2168	130.761	43.5869	6.60204	12.1288		55.5	55.6	55.55	180.245	180.248	-0.00267073	7.13282e-06	317.272	105.757	10.2838	18.8927		51.8	52.8
4.75	73.4	72.9	73.15	103.945		9.65941	93.3042					4.75	61.1	60.2	60.65	151.206		-2.79026	7.78556					55	57	56	177.36		4.9527	24.5293					4.75	54.9	56.3	55.6	179.921		2.51532	6.32684					4.75	49.5	50.2
	75.1	76	75.55	97.4456		3.16027	9.98732						59.8	61.8	60.8	150.461		-3.53542	12.4992					58	60.5	59.25	158.436		-13.9708	195.184						55.4	58.6	57	171.191		-6.21435	38.6182						51.8	52.3
	77.3	78.9	78.1	91.1862		-3.09913	9.60459						59.4	62	60.7	150.957		-3.03926	9.23712					55.9	55.4	55.65	179.598		7.19066	51.7056						56.1	56.5	56.3	175.475		-1.93092	3.72844						50.7	51
	80.4	81.8	81.1	84.5647	94.2853	-9.72055	94.4892	207.385	69.1284	8.31435	13.2281		56.9	59.8	58.35	163.361	153.996	9.36495	87.7023	117.224	39.0747	6.25098	9.9453	55	58	56.5	174.234	172.407	1.82748	3.33969	274.759	91.5863	9.57007	17.5815		54.8	54.7	54.75	185.551	177.405	8.14527	66.3454	115.019	38.3396	6.1919	11.3753		51.3	52.1
5	71.5	70.5	71	110.335		5.78404	33.4551					5	60.9	64.1	62.5	142.387		-15.5929	243.138					56.8	59	57.9	165.91		-15.721	247.151					5	54.6	55.6	55.1	183.201		0.745236	0.555376					5	47.5	47
	73.4	72.9	73.15	103.945		-0.606518	0.367864						61.1	60.2	60.65	151.206		-6.77398	45.8867					55	57	56	177.36		-4.27185	18.2487						56.1	53.5	54.8	185.212		2.75658	7.59871						49.5	50.2
	70.9	75	72.95	104.515		-0.0357864	0.00128067						56.4	57.1	56.75	172.703		14.7227	216.756					53	54.9	53.95	191.094		9.46291	89.5467						54.3	55.9	55.1	183.201		0.745236	0.555376						50.5	51.5
	74.2	75.4	74.8	99.4095	104.551	-5.14173	26.4374	60.2617	20.0872	4.48188	7.13067		58.9	57	57.95	165.624	157.98	7.64422	58.4341	564.216	188.072	13.7139	21.8189	53	54.6	53.8	192.162	181.632	10.53	110.881	465.827	155.276	12.461	22.8924		56.4	55.1	55.75	178.954	182.456	-3.50181	12.2627	20.9721	6.99072	2.644	4.85736		50	52.5
[truncated: 9 more columns]

## Sheet: Sheet2
Distance from the centre (mm)	Local Microhardness (HV), LH	Average microhardness (Without HPT processing) Av.HV	Standard deviation (SD)	Error bar(95% Confident level)	Local Microhardness (HV), LH	Average microhardness (1/4 turn HPT) Av.HV	Standard deviation (SD)	Error bar(95% Confident level)	Local Microhardness (HV), LH	Average microhardness (1/2 turn HPT) Av.HV	Standard deviation (SD)	Error bar(95% Confident level)	Local Microhardness (HV), LH	Average microhardness (1 turn HPT) Av.HV	Standard deviation (SD)	Error bar(95% Confident level)	Local Microhardness (HV), LH	Average microhardness (10 turn HPT) Av.HV	Standard deviation (SD)	Error bar(95% Confident level)
-5	91.5374				161.694				139.692				161.144				251.253
	96.1684				157.108				168.52				184.875				209.302
	103.945				160.597				171.492				182.869				201.029
	95.0404	96.6727	9.83223	15.6431	167.643	161.761	12.7185	20.2352	193.238	168.235	12.9706	23.8286	183.868	178.189	13.3487	21.2379	194.686	214.068	14.6311	26.8791
-4.75	96.1684				158.972				167.935				181.878				169.996
	95.5393				157.108				139.692				184.875				209.302
	86.3656				154.5				156.057				194.323				180.57
	95.2893	93.3407	9.6613	15.3711	155.796	156.594	12.5137	19.9094	174.853	159.634	12.6346	23.2115	188.639	187.429	13.6905	25.1511	178.633	184.625	13.5877	24.9623
-4.5	95.5393				155.796				159.511				183.534				200.648
	113.673				158.972				167.935				181.878				169.996
	88.0028				158.436				155.535				183.868				208.492
	102.957	100.043	10.0021	15.9134	157.108	157.578	12.553	19.9718	164.204	161.796	12.7199	23.3681	181.878	182.79	13.52	24.8379	195.051	193.547	13.9121	25.5583
-4.25	113.673				149.721				149.476				176.413				191.094
	98.0937				155.796				155.535				181.878				200.648
	98.2241				146.341				163.923				183.868				194.323
	102.957	103.237	10.1606	16.1654	153.475	151.333	12.3018	19.5721	158.436	156.842	12.5237	23.0076	181.878	181.009	13.454	24.7167	181.878	191.986	13.8559	25.4551
-4	98.0937				140.806				152.208				165.624				172.703
	88.6708				149.721				151.957				177.36				191.094
	91.1862				156.844				158.436				174.543				188.639
	95.916	93.4667	9.66782	15.3815	152.208	149.895	12.2432	19.4789	156.581	154.796	12.4417	22.857	188.987	176.629	13.2902	24.4157	185.551	184.497	13.583	24.9536
-3.75	88.6708				144.693				150.709				169.699				185.212
	88.6708				140.806				152.208				165.624				172.703
	88.0028				137.721				151.206				174.234				192.519
	108.797	93.5355	9.67137	15.3872	152.967	144.047	12.0019	19.0951	155.275	152.35	12.343	22.6757	178.954	172.128	13.1198	24.1027	190.388	185.206	13.609	25.0015
-3.5	88.6708				135.157				151.456				176.413				183.201
	100.212				144.693				151.456				169.699				185.212
	101.024				135.579				145.867				176.728				183.201
	98.0937	97	9.84886	15.6695	134.109	137.385	11.7211	18.6483	149.476	149.564	12.2296	22.4674	169.403	173.061	13.1553	24.1679	178.954	182.642	13.5145	24.8279
-3.25	100.212				137.721				145.161				160.87				195.417
	101.297				136.216				151.456				176.413				183.201
	94.1767				140.806				145.631				163.642				197.633
	91.5374	96.8056	9.83898	15.6538	145.161	139.976	11.8311	18.8234	150.709	148.239	12.1753	22.3677	169.108	167.508	12.9425	23.777	213.005	197.314	14.0468	25.8059
-3	101.297				130.638				151.706				164.77				193.96
	90.1444				137.721				145.161				160.87				195.417
	92.009				127.108				154.243				177.36				185.89
	97.1881	95.1595	9.75497	15.5202	133.901	132.342	11.504	18.3029	144.46	148.892	12.2021	22.4169	173.619	169.155	13.006	23.8936	187.601	190.717	13.81	25.3708
-2.75	90.0297				152.967				155.275				162.803				192.519
	86.9062				131.645				151.706				164.77				193.96
	91.1862				144.693				149.476				165.339				192.878
	91.655	89.9443	9.4839	15.0889	137.504	141.702	11.9039	18.9391	148.016	151.118	12.293	22.5839	158.436	162.837	12.7608	23.4432	189.336	192.173	13.8627	25.4675
-2.5	88.4473				130.438				148.744				179.275				177.995
	92.4842				146.578				155.275				162.803				192.519
	95.5393				135.579				154.5				167.063				188.987
	103.379	94.9623	9.74486	15.5041	138.155	137.688	11.734	18.6689	155.016	153.384	12.3848	22.7525	167.063	169.051	13.002	23.8863	206.489	191.497	13.8383	25.4227
-2.25	92.4842				132.255				156.844				157.637				186.572
	89.0076				130.438				148.744				179.275				177.995
	93.6884				133.28				142.844				161.97				199.132
	91.0695	91.5624	9.56883	15.224	132.255	132.057	11.4916	18.2831	149.967	149.6	12.2311	22.4701	172.399	167.82	12.9546	23.7992	191.449	188.787	13.74	25.2421
-2	89.0076				124.833				143.533				164.204				189.685
	91.303				132.255				156.844				157.637				186.572
	93.8101				132.051				145.631				168.227				192.162
	94.7924	92.2283	9.60356	15.2793	135.791	131.232	11.4557	18.226	148.987	148.749	12.1963	22.4061	175.787	166.464	12.9021	23.7028	183.201	187.905	13.7078	25.1831
-1.75	91.303				128.659				138.373				164.77				183.868
	100.616				124.833				143.533				164.204				189.685
	89.8011				121.713				141.706				167.063				185.212
	93.3247	93.7613	9.68304	15.4057	121.533	124.185	11.1438	17.7298	133.901	139.379	11.8059	21.6889	167.353	165.847	12.8782	23.6589	199.509	189.569	13.7684	25.2943
-1.5	100.616				118.883				125.584				155.796				191.094
	92.4842				128.659				138.373				164.77				183.868
	105.963				118.883				123.534				157.637				183.201
	95.916	98.7449	9.93705	15.8098	122.074	122.125	11.051	17.5821	121.533	127.256	11.2808	20.7243	159.511	159.428	12.6265	23.1965	196.52	188.671	13.7358	25.2343
-1.25	92.4842				125.396				122.801				149.721				193.238
	89.5733				118.883				125.584				155.796				191.094
	91.655				119.581				123.35				147.775				179.598
	88.6708	90.5958	9.51818	15.1434	122.074	121.483	11.0219	17.5359	131.039	125.694	11.2113	20.5966	148.258	150.388	12.2633	22.5292	181.222	186.288	13.6487	25.0745
-1	89.5733				116.318				126.724				136.858				174.853
	90.7209				125.396				125.208				149.721				193.238
	89.9153				118.191				116.15				148.258				183.534
	93.5669	90.9441	9.53646	15.1725	124.088	120.998	10.9999	17.5009	123.903	122.996	11.0904	20.3744	149.967	146.201	12.0914	22.2134	182.538	183.541	13.5477	24.8889
-0.75	90.7209				117.675				105.817				134.109				179.275
	98.2241				116.318				126.724				136.858				174.853
	85.9367				115.149				116.824				123.718				189.685
	91.5374	91.6048	9.57104	15.2275	107.292	114.109	10.6822	16.9953	123.903	118.317	10.8774	19.9831	133.074	131.94	11.4865	18.275	191.449	183.816	13.5579	24.9075
-0.5	98.2241				115.815				117.164				119.932				179.921
	87.7819				117.847				140.136				134.109				179.275
	94.9163				116.486				133.694				122.437				186.23
	95.6646	94.1467	9.70292	15.4373	114.162	116.077	10.7739	17.1413	107.74	124.683	11.1662	20.5137	133.694	127.543	11.2935	20.7476	178.314	180.935	13.4512	24.7116
-0.25	87.7819				108.95				106.403				120.64				175.475
	99.4095				115.815				117.164				119.932				179.921
	93.8101				112.704				103.661				124.646				167.643
	85.4051	91.6016	9.57087	15.2273	99.1442	109.153	10.4476	16.6222	113.348	110.144	10.495	19.2806	126.533	122.938	11.0877	20.3696	170.294	173.333	13.1656	24.1869
0	99.4095				106.698				95.5393				120.463				164.204
	84.2528				108.95				106.403				120.64				175.475
	96.4218				115.982				124.833				114.489				171.793
	93.2039	93.322	9.66033	15.3696	102.122	108.438	10.4134	16.5676	108.95	108.931	10.437	19.1741	125.962	120.389	10.9722	20.1573	180.896	173.092	13.1564	24.1701
0.25	84.2528				111.906				104.087				124.088				177.043
	91.0695				119.581				95.5393				120.463				164.204
	92.6035				94.1767				107.441				113.187				186.914
	95.6646	90.8976	9.53402	15.1686	114.489	110.038	10.4899	16.6894	110.335	104.351	10.2152	18.7667	118.883	117.511	10.8402	19.9149	187.946	179.688	13.4048	24.6263
0.5	91.0695				112.224				108.645				124.088				161.694
	83.9426				111.906				104.087				120.463				177.043
	92.843				122.983				111.906				113.187				182.208
	99.6758	91.8827	9.58555	15.2506	109.871	114.246	10.6886	17.0055	105.091	107.432	10.365	19.0418	118.883	117.511	10.8402	19.9149	164.204	174.485	13.2093	24.2672
0.75	83.9426				123.166				122.255				117.334				173.007
	85.9367				112.224				108.645				117.847				161.694
	88.3359				113.673				121.893				111.274				164.204
	89.8011	87.0041	9.3276	14.8402	112.864	115.482	10.7462	17.0973	133.074	121.467	11.0212	20.2474	119.757	116.292	10.7839	19.8114	176.728	167.542	12.9438	23.7794
1	85.9367				113.673				124.274				137.504				169.996
	103.661				123.166				122.255				120.64				173.007
	93.3247				118.709				134.527				129.051				169.699
	89.6871	93.1524	9.65155	15.3556	119.231	118.695	10.8947	17.3335	125.773	126.707	11.2564	20.6795	137.504	129.065	11.3607	20.871	171.793	171.5	13.0958	24.0587
1.25	103.661				123.903				140.359				138.155				169.996
	95.2893				113.673				124.088				137.504				169.996
	98.2241				145.631				129.643				130.438				163.642
	115.149	103.081	10.1529	16.1532	131.848	128.764	11.3474	18.0537	134.527	132.154	11.4958	21.1193	142.844	136.929	11.7017	21.4975	169.108	167.582	12.9453	23.7823
1.5	95.2893				125.396				134.946				143.073				178.633
	90.3743				113.673				140.359				138.155				169.996
	104.659				145.631				137.073				138.811				167.063
	86.2581	94.1452	9.70284	15.4372	131.848	129.137	11.3638	18.0799	130.839	135.804	11.6535	21.409	142.844	139.937	11.8295	21.7323	169.108	168.722	12.9893	23.863
1.75	88.0028				119.757				140.359				145.867				179.921
	87.7819				123.903				134.946				143.073				178.633
	90.3743				121.893				147.295				148.501				191.805
	89.8011	88.99	9.43345	15.0086	126.342	122.974	11.0894	17.6432	132.663	138.816	11.782	21.6451	149.231	146.935	12.1217	22.2691	196.89	189.11	13.7517	25.2637
2	87.7819				154.758				143.995				160.597				178.633
	91.303				119.757				140.359				145.867				169.996
	87.3424				136.003				150.709				160.87				167.063
	86.2581	88.1714	9.38996	14.9394	127.493	134.503	11.5975	18.4517	138.373	143.359	11.9733	21.9964	167.063	157.933	12.5672	23.0875	185.551	174.203	13.1986	24.2475
2.25	91.303				130.438				154.243				154.243				179.921
	88.0028				154.758				143.995				160.597				178.633
	97.3167				140.582				148.987				155.275				191.805
	88.7829	91.3514	9.55779	15.2064	136.644	140.605	11.8577	18.8656	159.511	151.684	12.316	22.6261	165.624	160.499	12.6688	23.2742	196.89	189.11	13.7517	25.2637
2.5	88.0028				134.946				152.967				136.644				182.208
	87.5617				130.438				154.243				154.243				179.921
	92.009				140.582				156.318				153.221				193.598
	85.7235	88.3243	9.3981	14.9524	125.584	132.888	11.5277	18.3406	156.581	155.027	12.451	22.8741	159.782	155.748	12.4799	22.9272	181.55	185.023	13.6023	24.9892
2.75	86.0437				136.644				160.325				153.221				179.598
	87.5617				134.946				152.967				136.644				182.208
	90.4896				132.051				167.353				158.436				184.875
	90.7209	88.704	9.41828	14.9845	143.303	136.736	11.6934	18.6042	153.221	158.466	12.5883	23.1264	165.91	153.663	12.3961	22.7732	179.598	182.227	13.4991	24.7996
3	87.5617				138.155				162.525				188.987				183.534
	88.1136				136.644				160.325				153.221				179.598
	94.1767				139.251				150.214				177.043				188.987
	93.3247	90.7942	9.5286	15.16	138.811	138.215	11.7565	18.7046	153.475	156.635	12.5154	22.9923	160.87	163.711	12.795	23.506	178.954	182.513	13.5097	24.8191
3.25	88.1136				139.914				163.923				162.247				188.639
	92.1274				138.155				162.525				163.642				183.534
	91.8907				134.109				147.295				168.52				196.52
	91.8907	91.0056	9.53969	15.1776	151.957	141.034	11.8758	18.8943	155.796	157.384	12.5453	23.0473	167.353	166.505	12.9037	23.7057	194.686	191.58	13.8413	25.4282
3.5	92.1274				138.592				135.791				168.227				197.261
	81.62				139.914				163.923				162.247				188.639
	85.6172				134.527				160.053				180.896				192.878
	90.0297	87.3486	9.34605	14.8696	152.967	141.5	11.8954	18.9255	164.487	156.063	12.4925	22.9504	174.543	172.562	13.1363	24.133	205.695	195.737	13.9906	25.7026
3.75	81.62				138.592				155.796				183.201				192.519
	96.6763				138.592				135.791				168.227				197.261
	92.7231				142.387				154.5				180.245				204.906
	82.017	88.2591	9.39463	14.9469	142.387	140.49	11.8528	18.8578	169.403	153.872	12.4045	22.7887	176.413	174.962	13.2273	24.3003	194.686	198.951	14.105	25.9127
4	96.6763				150.957				167.935				179.275				201.412
	100.888				138.592				155.796				183.201				192.519
	96.4218				149.721				162.525				176.728				188.987
	97.3167	97.8256	9.89068	15.7361	153.73	148.25	12.1758	19.3717	157.637	160.973	12.6875	23.3086	172.096	177.342	13.317	24.465	190.388	190.631	13.8069	25.3651
4.25	100.888				157.903				169.699				169.403				188.639
	97.4456				150.957				167.935				179.275				201.412
	91.303				143.764				167.063				177.043				203.732
	98.2241	96.9651	9.84708	15.6667	149.476	150.525	12.2689	19.5198	172.703	169.35	13.0134	23.9074	160.597	172.305	13.1265	24.1151	170.294	191.812	13.8496	25.4436
4.5	97.4456				150.461				158.436				171.191				201.029
	103.945				157.903				169.699				169.403				188.639
	88.8951				156.057				172.703				191.094				201.412
	98.6168	97.2256	9.8603	15.6877	165.339	157.44	12.5475	19.9631	171.793	168.158	12.9676	23.8231	180.245	180.248	13.4256	24.6646	222.48	204.177	14.2891	26.2508
4.75	103.945				151.206				177.36				179.921				223.821
	97.4456				150.461				158.436				171.191				205.3
	91.1862				150.957				179.598				175.475				215.104
	84.5647	94.2853	9.71006	15.4487	163.361	153.996	12.4095	19.7436	174.234	172.407	13.1304	24.1222	185.551	177.405	13.3194	24.4694	208.089	209.498	14.474	26.5907
5	110.335				142.387				165.91				183.201				249.131
	103.945				151.206				177.36				185.212				223.821
	104.515				172.703				191.094				183.201				213.841
	99.4095	104.551	10.225	16.268	165.624	157.98	12.569	19.9973	192.162	181.632	13.4771	24.7591	178.954	182.456	13.5076	24.8152	211.76	216.474	14.713	27.0298
