# Supplementary material for: Data on the effect of high-pressure torsion processing on secondary cast Al–10%Si– Cu piston alloy: Methods, microstructure and mechanical characterizations
Source: Data Brief. 2019 Jul 3;25:104160. doi: 10.1016/j.dib.2019.104160 (PMC6700338; doi:10.1016/j.dib.2019.104160)
Supplement: Supplementary file 4 [file mmc4.xlsx]

## Sheet: Sheet2
r(mm)	Without HPT	¼ turn		½ turn		1 turn		10 turns
	(HV)	HV	Equivalent strain	HV	Equivalent strain	HV	Equivalent strain	HV	Equivalent strain
-5	96.67	161.76	-5.34	168.24	-10.67	178.19	-21.34	214.07	-213.42
-4.75	93.34	156.59	-5.07	159.63	-10.14	187.43	-20.27	184.63	-202.75
-4.5	100.04	157.58	-4.8	161.8	-9.6	182.79	-19.21	193.55	-192.07
-4.25	103.24	151.33	-4.54	156.84	-9.07	181.01	-18.14	191.99	-181.4
-4	93.47	149.89	-4.27	154.8	-8.54	176.63	-17.07	184.5	-170.73
-3.75	93.54	144.05	-4	152.35	-8	172.13	-16.01	185.21	-160.06
-3.5	97	137.38	-3.73	149.56	-7.47	173.06	-14.94	182.64	-149.39
-3.25	96.81	139.98	-3.47	148.24	-6.94	167.51	-13.87	197.31	-138.72
-3	95.16	132.34	-3.2	148.89	-6.4	169.15	-12.8	190.72	-128.05
-2.75	89.94	141.7	-2.93	151.12	-5.87	162.84	-11.74	192.17	-117.38
-2.5	94.96	137.69	-2.67	153.38	-5.34	169.05	-10.67	191.5	-106.71
-2.25	91.56	132.06	-2.4	149.6	-4.8	167.82	-9.6	188.79	-96.04
-2	92.23	131.23	-2.13	148.75	-4.27	166.46	-8.54	187.9	-85.37
-1.75	93.76	124.18	-1.87	139.38	-3.73	165.85	-7.47	189.57	-74.7
-1.5	98.74	122.12	-1.6	127.26	-3.2	159.43	-6.4	188.67	-64.02
-1.25	90.6	121.48	-1.33	125.69	-2.67	150.39	-5.34	186.29	-53.35
-1	90.94	121	-1.07	123	-2.13	146.2	-4.27	183.54	-42.68
-0.75	91.6	114.11	-0.8	118.32	-1.6	131.94	-3.2	183.82	-32.01
-0.5	94.15	116.08	-0.53	124.68	-1.07	127.54	-2.13	180.94	-21.34
-0.25	91.6	109.15	-0.27	110.14	-0.53	122.94	-1.07	173.33	-10.67
0	93.32	108.44	0	108.93	0	120.39	0	173.09	0
0.25	90.9	110.04	0.27	104.35	0.53	117.51	1.07	179.69	10.67
0.5	91.88	114.25	0.53	107.43	1.07	117.51	2.13	174.49	21.34
0.75	87	115.48	0.8	121.47	1.6	116.29	3.2	167.54	32.01
1	93.15	118.69	1.07	126.71	2.13	129.07	4.27	171.5	42.68
1.25	103.08	128.76	1.33	132.15	2.67	136.93	5.34	167.58	53.35
1.5	94.15	129.14	1.6	135.8	3.2	139.94	6.4	168.72	64.02
1.75	88.99	122.97	1.87	138.82	3.73	146.93	7.47	189.11	74.7
2	88.17	134.5	2.13	143.36	4.27	157.93	8.54	174.2	85.37
2.25	91.35	140.61	2.4	151.68	4.8	160.5	9.6	189.11	96.04
2.5	88.32	132.89	2.67	155.03	5.34	155.75	10.67	185.02	106.71
2.75	88.7	136.74	2.93	158.47	5.87	153.66	11.74	182.23	117.38
3	90.79	138.22	3.2	156.63	6.4	163.71	12.8	182.51	128.05
3.25	91.01	141.03	3.47	157.38	6.94	166.5	13.87	191.58	138.72
3.5	87.35	141.5	3.73	156.06	7.47	172.56	14.94	195.74	149.39
3.75	88.26	140.49	4	153.87	8	174.96	16.01	198.95	160.06
4	97.83	148.25	4.27	160.97	8.54	177.34	17.07	190.63	170.73
4.25	96.97	150.52	4.54	169.35	9.07	172.31	18.14	191.81	181.4
4.5	97.23	157.44	4.8	168.16	9.6	180.25	19.21	204.18	192.07
4.75	94.29	154	5.07	172.41	10.14	177.41	20.27	209.5	202.75
5	104.55	157.98	5.34	181.63	10.67	182.46	21.34	216.47	213.42
